# Supplementary material for: Antimicrobial Activity, Antioxidant Potential, Cytotoxicity and Phytochemical Profiling of Four Plants Locally Used against Skin Diseases
Source: Plants (Basel). 2019 Sep 15;8(9):350. doi: 10.3390/plants8090350 (PMC6783968; doi:10.3390/plants8090350)
Supplement: Supplementary file 1 [file plants-08-00350-s001.zip]

Archive with 1 entries (1 files):
- plants-591679-SI.xlsx
