# Supplementary material for: Antimicrobial Activity, Antioxidant Potential, Cytotoxicity and Phytochemical Profiling of Four Plants Locally Used against Skin Diseases
Source: Plants (Basel). 2019 Sep 15;8(9):350. doi: 10.3390/plants8090350 (PMC6783968; doi:10.3390/plants8090350)
Supplement: Supplementary file 1 [file plants-08-00350-s001.zip › plants-591679-SI.xlsx]

## Sheet: 50 % MeOH S longiflorus
Peak #	Name	Area	Area %	Weight	Formula	Similarity	CAS	1st Dimension Time (s)	Quant Masses	Quant S/N	S/N	UniqueMass	Height	Concerns	Sample
1	2,5-Furandione, 3-methyl-	3010858	0.042289	112	C5H4O3	957	616-02-4	110.4	t	37.434	711.62	40	190312	None	20180921C SENEC10 50%MeOH splitless:1
2	Vinyl crotonate	442103	0.0062095	112	C6H8O2	721	14861-06-4	112.1	t	14.254	166.87	69	72466	None	20180921C SENEC10 50%MeOH splitless:1
3	2(3H)-Furanone, dihydro-5-methyl-	5855714	0.082246	100	C5H8O2	873	108-29-2	114.4	t	44.663	673.7	56	227065	None	20180921C SENEC10 50%MeOH splitless:1
4	ethanone, 2,2-dichloro-2-fluoro-1-phenyl-	6035081	0.084765	206	C8H5Cl2FO	721	0-00-0	116.2	t	44.652	102.4	106	227009	None	20180921C SENEC10 50%MeOH splitless:1
5	2-Furancarboxaldehyde, 5-methyl-	6548986	0.091983	110	C6H6O2	846	620-02-0	118.5	t	35.699	672.74	110	181494	None	20180921C SENEC10 50%MeOH splitless:1
6	2,4-Dihydroxy-2,5-dimethyl-3(2H)-furan-3-one	68599378	0.96351	144	C6H8O4	930	10230-62-3	126.9	t	372.49	2894.8	101	1893695	None	20180921C SENEC10 50%MeOH splitless:1
7	Heptane, 2-methyl-	16955229	0.23814	114	C8H18	764	592-27-8	129.6	t	185.89	143.44	99	945057	None	20180921C SENEC10 50%MeOH splitless:1
8	1-Decene	35252089	0.49513	140	C10H20	836	872-05-9	133.5	t	204.84	146.03	69	1041400	None	20180921C SENEC10 50%MeOH splitless:1
9	2,7-Octanedione	35252089	0.49513	142	C8H14O2	648	1626-09-1	134	t	204.84	136.01	81	1041400	None	20180921C SENEC10 50%MeOH splitless:1
10	5-Methyl-4,5-dihydroisoxazole-5-carboxylic acid, methyl ester	8683784	0.12197	143	C6H9NO3	580	0-00-0	136.6	t	165.44	239.42	281	841093	None	20180921C SENEC10 50%MeOH splitless:1
11	Decane	58381038	0.81999	142	C10H22	933	124-18-5	138.9	t	380	1408.9	57	1931891	None	20180921C SENEC10 50%MeOH splitless:1
12	5-Ethoxy-2-ethoxymethyl-3,4-dihydro-2H-pyrrole	6062869	0.085155	171	C9H17NO2	695	0-00-0	142.7	t	53.398	250.39	112	271473	None	20180921C SENEC10 50%MeOH splitless:1
13	2,3-Dioxabicyclo[2.2.1]heptane, 1-methyl-	1357500	0.019067	114	C6H10O2	640	0-00-0	142.8	t	18.482	136.43	114	93962	None	20180921C SENEC10 50%MeOH splitless:1
14	2-Pentanone, 3-ethyl-	1854718	0.02605	114	C7H14O	595	6137-03-07	145.4	t	25.088	107.25	86	127547	None	20180921C SENEC10 50%MeOH splitless:1
15	Unknown 1	2300632	0.032313	236	C11H24O5	462	0-00-0	152.1	t	13.21	137.43	47	67158	None	20180921C SENEC10 50%MeOH splitless:1
16	6-Methyl-3,5-heptadiene-2-one	6928460	0.097313	124	C8H12O	652	1604-28-0	161.2	t	43.159	170.64	109	219420	None	20180921C SENEC10 50%MeOH splitless:1
17	2(3H)-Furanone, 5-ethenyldihydro-5-methyl-	6928460	0.097313	126	C7H10O2	786	1073-11-6	162.5	t	43.159	224.44	111	219420	None	20180921C SENEC10 50%MeOH splitless:1
18	3-Amino-s-triazole	6928460	0.097313	84	C2H4N4	718	61-82-5	164	t	43.159	163.88	84	219420	None	20180921C SENEC10 50%MeOH splitless:1
19	Benzeneacetaldehyde	12721858	0.17868	120	C8H8O	599	122-78-1	166.2	t	70.037	200.52	91	356066	None	20180921C SENEC10 50%MeOH splitless:1
20	2-Acetyl-5-methylfuran	12721858	0.17868	124	C7H8O2	780	1193-79-9	167.2	t	70.037	323.83	109	356066	None	20180921C SENEC10 50%MeOH splitless:1
21	2(3H)-Furanone, 5-ethenyldihydro-5-methyl-	12721858	0.17868	126	C7H10O2	926	1073-11-6	168.3	t	70.037	355.45	111	356066	None	20180921C SENEC10 50%MeOH splitless:1
22	Benzeneacetaldehyde	919703	0.012918	120	C8H8O	782	122-78-1	173.4	t	25.949	318.17	91	131926	None	20180921C SENEC10 50%MeOH splitless:1
23	Methyl acetoxyacetate	30662025	0.43066	132	C5H8O4	730	5837-80-9	177.9	t	187.95	864.7	102	955510	None	20180921C SENEC10 50%MeOH splitless:1
24	Hexanoic acid, 2-hexenyl ester, (E)-	74548803	1.0471	198	C12H22O2	695	53398-86-0	180.9	t	251.98	364.36	99	1281058	None	20180921C SENEC10 50%MeOH splitless:1
25	5-Acetoxytridecane	74548803	1.0471	242	C15H30O2	688	60826-29-1	181.5	t	251.98	236.28	97	1281058	None	20180921C SENEC10 50%MeOH splitless:1
26	2-Furanmethanol, 5-ethenyltetrahydro-à,à,5-trimethyl-, cis-	2218256	0.031156	170	C10H18O2	688	5989-33-3	195.4	t	24.09	103.31	59	122470	None	20180921C SENEC10 50%MeOH splitless:1
27	5H-1-Pyrindine	3385132	0.047546	117	C8H7N	907	270-91-7	198	t	25.653	391.67	90	130418	None	20180921C SENEC10 50%MeOH splitless:1
28	3,5-Octadien-2-one, (E,E)-	6384976	0.08968	124	C8H12O	524	30086-02-3	209.4	t	34.243	202.98	95	174091	None	20180921C SENEC10 50%MeOH splitless:1
29	Benzene, 1-methyl-4-(1-methylethenyl)-	6384976	0.08968	132	C10H12	748	1195-32-0	209.8	t	34.243	105.05	117	174091	None	20180921C SENEC10 50%MeOH splitless:1
30	2-butanone, 1,1-dibromo-3,3-dimethyl-	705209	0.009905	256	C6H10Br2O	702	0-00-0	216.7	t	10.404	216.78	57	52892	None	20180921C SENEC10 50%MeOH splitless:1
31	2-Butenal, (E)-	181271	0.002546	70	C4H6O	540	123-73-9	217.8	t	6.958	50.63	70	35374	None	20180921C SENEC10 50%MeOH splitless:1
32	Octane, 3,5-dimethyl-	18136078	0.25473	142	C10H22	709	15869-93-9	223.5	t	90.638	102.05	71	460798	None	20180921C SENEC10 50%MeOH splitless:1
33	Bicyclo[2.2.1]heptan-2-one, 1,3,7,7-tetramethyl-	46281442	0.65004	166	C11H18O	572	5811-48-3	233	t	193.89	165.45	108	985728	None	20180921C SENEC10 50%MeOH splitless:1
34	2,5-Hexanedione	47198124	0.66292	114	C6H10O2	803	110-13-4	233.7	t	197.16	275.65	99	1002333	None	20180921C SENEC10 50%MeOH splitless:1
35	1-Cyclohexylethanol	38624585	0.5425	128	C8H16O	630	1193-81-3	238.2	t	215.99	211.83	82	1098087	None	20180921C SENEC10 50%MeOH splitless:1
36	Pentanoic acid, 4-oxo-	93548033	1.3139	116	C5H8O3	856	123-76-2	242.3	t	320.75	622.02	56	1630655	None	20180921C SENEC10 50%MeOH splitless:1
37	Lomustine	43526523	0.61135	233	C9H16ClN3O2	720	13010-47-4	246.3	t	194.02	101.63	83	986389	None	20180921C SENEC10 50%MeOH splitless:1
38	3-Furancarboxylic acid	38029531	0.53414	112	C5H4O3	929	488-93-7	247.7	t	171.61	393.64	112	872435	None	20180921C SENEC10 50%MeOH splitless:1
39	Decane, 2,9-dimethyl-	6914841	0.097122	170	C12H26	585	1002-17-1	257.4	t	43.667	273.33	111	221999	None	20180921C SENEC10 50%MeOH splitless:1
40	2-Methylbutanoic anhydride	16279868	0.22866	186	C10H18O3	733	1468-39-9	258.9	t	75.973	175.68	85	386242	None	20180921C SENEC10 50%MeOH splitless:1
41	Unknown 2	11191464	0.15719	99	C6H13N	455	109-05-7	262.6	t	163.73	150.76	114	832410	None	20180921C SENEC10 50%MeOH splitless:1
42	1-Adamantanol	58425354	0.82061	152	C10H16O	733	768-95-6	265.6	t	529.93	224.26	152	2694127	None	20180921C SENEC10 50%MeOH splitless:1
43	Cyclohexane, bromo-	106585026	1.497	162	C6H11Br	547	108-85-0	267	t	708.04	134.45	83	3599656	None	20180921C SENEC10 50%MeOH splitless:1
44	l-Alanine, N-methoxycarbonyl-, nonyl ester	207892466	2.9199	273	C14H27NO4	688	0-00-0	269.2	t	944.75	1064.6	102	4803035	None	20180921C SENEC10 50%MeOH splitless:1
45	1-Hydroxymethyl-2-methyl-1-cyclohexene	792031315	11.124	126	C8H14O	701	29474-11-1	272.3	t	1316.7	211.28	88	6694216	None	20180921C SENEC10 50%MeOH splitless:1
46	4H-Pyran-4-one, 2,3-dihydro-3,5-dihydroxy-6-methyl-	792031315	11.124	144	C6H8O4	879	28564-83-2	272.6	t	1316.7	7234.8	144	6694216	None	20180921C SENEC10 50%MeOH splitless:1
47	4-Hydroxy-4-methylhex-5-enoic acid, tert.-butyl ester	782173782	10.986	200	C11H20O3	687	0-00-0	274	t	1311.2	469.25	111	6666095	None	20180921C SENEC10 50%MeOH splitless:1
48	Vinyl crotonate	207633175	2.9163	112	C6H8O2	693	14861-06-4	275.9	t	876.72	233.97	69	4457217	None	20180921C SENEC10 50%MeOH splitless:1
49	3-Acetoxytridecane	17342427	0.24358	242	C15H30O2	716	0-00-0	293.9	t	111.54	264.16	84	567085	None	20180921C SENEC10 50%MeOH splitless:1
50	Ethanone, 1-(4-methylphenyl)-	3237273	0.045469	134	C9H10O	763	122-00-9	295.9	t	44.541	116.84	119	226446	None	20180921C SENEC10 50%MeOH splitless:1
51	L-Alanyl-L-norleucine, N-dimethylaminomethylene-, methyl ester	152569	0.0021429	271	C13H25N3O3	675	0-00-0	299.9	t	5.1131	104.63	99	25995	None	20180921C SENEC10 50%MeOH splitless:1
52	Benzothiazole	33335867	0.46822	135	C7H5NS	933	95-16-9	306.5	t	134.81	255.88	69	685380	None	20180921C SENEC10 50%MeOH splitless:1
53	Benzothiazole	2198694	0.030882	135	C7H5NS	867	95-16-9	314.9	t	18.963	35.38	125	96406	None	20180921C SENEC10 50%MeOH splitless:1
54	4H-Pyran-4-one, 3,5-dihydroxy-2-methyl-	41897	0.00058846	142	C6H6O4	649	1073-96-7	317.6	t	2.8461	202.61	142	14469	None	20180921C SENEC10 50%MeOH splitless:1
55	Hexanoic acid, anhydride	1675950	0.023539	214	C12H22O3	714	2051-49-2	319.7	t	15.463	316.58	99	78615	None	20180921C SENEC10 50%MeOH splitless:1
56	2-Pentanone, 5-hydroxy-	1041408	0.014627	102	C5H10O2	580	1071-73-4	324.1	t	14.193	108.88	83	72155	None	20180921C SENEC10 50%MeOH splitless:1
57	Benzothiazole	27951690	0.39259	135	C7H5NS	951	95-16-9	328.3	t	205.12	3731.3	135	1042828	None	20180921C SENEC10 50%MeOH splitless:1
58	Undecane, 5-methyl-	36903456	0.51832	170	C12H26	664	1632-70-8	331.9	t	182.07	111.37	154	925656	None	20180921C SENEC10 50%MeOH splitless:1
59	Acetate, 4-hydroxy-3-methyl-2-butenyl-	74210597	1.0423	144	C7H12O3	756	0-00-0	336.6	t	332.3	155.02	184	1689383	None	20180921C SENEC10 50%MeOH splitless:1
60	1-Butanol, 2,3-dimethyl-	16056458	0.22552	102	C6H14O	702	19550-30-2	346.6	t	89.573	186.07	71	455383	None	20180921C SENEC10 50%MeOH splitless:1
61	Folic Acid	25345460	0.35599	441	C19H19N7O6	574	59-30-3	347.5	t	117.4	240.07	120	596864	None	20180921C SENEC10 50%MeOH splitless:1
62	Silane, (bromomethyl)-	8060120	0.11321	124	CH5BrSi	508	7570-21-0	360.4	t	184.99	191.38	170	940472	None	20180921C SENEC10 50%MeOH splitless:1
63	DL-4,5-Octanediol	33344374	0.46834	146	C8H18O2	664	22520-40-7	362	t	375.54	112.8	72	1909247	None	20180921C SENEC10 50%MeOH splitless:1
64	Lomustine	67767625	0.95182	233	C9H16ClN3O2	522	13010-47-4	363.6	t	523.42	89.85	83	2661025	None	20180921C SENEC10 50%MeOH splitless:1
65	5-Hydroxymethylfurfural	574896990	8.0747	126	C6H6O3	914	67-47-0	368.3	t	830.9	812.35	53	4224253	None	20180921C SENEC10 50%MeOH splitless:1
66	Unknown 3	44475227	0.62467	142	C6H10N2O2	485	0-00-0	376.7	t	513.99	58.176	175	2613114	None	20180921C SENEC10 50%MeOH splitless:1
67	1,3-Cyclohexanediol, 2-methyl-2-nitro-, monoacetate (ester), [1s-(1à,2á,3à)]-	138532827	1.9458	217	C9H15NO5	568	114454-84-1	380.7	t	445.86	85.499	55	2266717	None	20180921C SENEC10 50%MeOH splitless:1
68	Ethanone, 1-(1,4-dimethyl-3-cyclohexen-1-yl)-	56051279	0.78726	152	C10H16O	631	43219-68-7	394.1	t	118.51	67.394	79	602508	None	20180921C SENEC10 50%MeOH splitless:1
69	Acetic anhydride	51830258	0.72798	102	C4H6O3	776	108-24-7	397.8	t	418.58	890.12	43	2128060	None	20180921C SENEC10 50%MeOH splitless:1
70	Cholestan-22(26)-isoepoxy	24182155	0.33965	386	C27H46O	602	0-00-0	404.2	t	114.57	118.36	99	582487	None	20180921C SENEC10 50%MeOH splitless:1
71	Phthalic acid, mono(o-methylbenzyl) ester	7482602	0.1051	270	C16H14O4	701	4619-49-2	412.3	t	36.256	51.297	75	184321	None	20180921C SENEC10 50%MeOH splitless:1
72	2-Methoxy-4-vinylphenol	1990455	0.027957	150	C9H10O2	861	7786-61-0	416.1	t	10.281	221.53	150	52269	None	20180921C SENEC10 50%MeOH splitless:1
73	2-Methyl(pentamethylene)silyloxytridecane	15026561	0.21105	312	C19H40OSi	594	0-00-0	430.3	t	75.935	353.64	157	386048	None	20180921C SENEC10 50%MeOH splitless:1
74	3-Ethyl-3-methylheptane	15026561	0.21105	142	C10H22	554	17302-01-1	431.1	t	75.935	26.348	95	386048	None	20180921C SENEC10 50%MeOH splitless:1
75	1-Penten-3-ol, 3-ethyl-2-methyl-	15545013	0.21834	128	C8H16O	749	28832-46-4	434.5	t	72.09	478.82	99	366500	None	20180921C SENEC10 50%MeOH splitless:1
76	2-Pentanone, 3-ethyl-3-methyl-	38230301	0.53696	128	C8H16O	660	19780-65-5	441.3	t	102.21	111.17	69	519632	None	20180921C SENEC10 50%MeOH splitless:1
77	Unknown 4	167582211	2.3538	248	C11H24O4Si	481	0-00-0	455.9	t	429.63	149.6	45	2184194	None	20180921C SENEC10 50%MeOH splitless:1
78	(1R,2R,3S,5R)-(-)-2,3-Pinanediol	72346500	1.0161	170	C10H18O2	713	22422-34-0	456.5	t	248.1	205.61	83	1261349	None	20180921C SENEC10 50%MeOH splitless:1
79	Thiophene-2-carbohydrazide, N2-(4-hydroxybenzylideno)-	7254237	0.10189	246	C12H10N2O2S	530	292611-70-2	471.1	t	39.969	114.61	57	203202	None	20180921C SENEC10 50%MeOH splitless:1
80	3-Nonen-2-one	14945343	0.20991	140	C9H16O	664	14309-57-0	482	t	54.164	26.664	122	275368	None	20180921C SENEC10 50%MeOH splitless:1
81	Adrenalone	14945343	0.20991	181	C9H11NO3	579	99-45-6	483.7	t	54.164	119.17	152	275368	None	20180921C SENEC10 50%MeOH splitless:1
82	Glutaric acid, hex-5-en-1-yl tridec-2-yn-1-yl ester	196424	0.0027589	392	C24H40O4	713	0-00-0	490	t	4.234	120.73	115	21526	None	20180921C SENEC10 50%MeOH splitless:1
83	1-(3,6,6-Trimethyl-1,6,7,7a-tetrahydrocyclopenta[c]pyran-1-yl)ethanone	4488002	0.063036	206	C13H18O2	790	0-00-0	493.7	t	49.88	413.17	191	253589	None	20180921C SENEC10 50%MeOH splitless:1
84	Benzaldehyde, 3-hydroxy-4-methoxy-	25764364	0.36187	152	C8H8O3	701	621-59-0	497	t	62.427	518.51	151	317374	None	20180921C SENEC10 50%MeOH splitless:1
85	Methyl 3,4-di-O-acetyl-2-O-methyl-à-D-xylopyranoside	3735788	0.052471	262	C11H18O7	545	53872-83-6	500.5	t	40.695	31.505	116	206892	None	20180921C SENEC10 50%MeOH splitless:1
86	Ethanol, 2-[4-(1-methylethyl)phenoxy]-	3406126	0.04784	180	C11H16O2	541	54576-35-1	509.9	t	25.065	135.06	125	127429	None	20180921C SENEC10 50%MeOH splitless:1
87	Cyclohexene, 1,5,5-trimethyl-6-acetylmethyl-	2814018	0.039524	180	C12H20O	614	211563-96-1	513.3	t	37.846	64.603	166	192407	None	20180921C SENEC10 50%MeOH splitless:1
88	Unknown 5	15607711	0.21922	238	C14H22O3	493	125257-74-1	517.5	t	68.7	115.15	112	349266	None	20180921C SENEC10 50%MeOH splitless:1
89	Methyl 3-hydroxytetradecanoate	19467359	0.27343	258	C15H30O3	653	55682-83-2	518.9	t	86.285	185.82	103	438669	None	20180921C SENEC10 50%MeOH splitless:1
90	4-Chloro-4-methylhexane-2,3-dione	42520964	0.59722	162	C7H11ClO2	640	0-00-0	520.2	t	129.64	253.12	84	659103	None	20180921C SENEC10 50%MeOH splitless:1
91	E-9-Methyl-8-tridecen-2-ol, acetate	42520964	0.59722	254	C16H30O2	626	0-00-0	521	t	129.64	291.49	141	659103	None	20180921C SENEC10 50%MeOH splitless:1
92	5-Methyl-5-hexen-3-yn-2-ol	6131541	0.08612	110	C7H10O	655	68017-33-4	528.5	t	40.662	146.85	95	206725	None	20180921C SENEC10 50%MeOH splitless:1
93	2,5-Dimethyl-2-(2-tetrahydrofuryl)tetrahydrofuran	6906333	0.097002	170	C10H18O2	800	0-00-0	533	t	47.688	572.11	99	242443	None	20180921C SENEC10 50%MeOH splitless:1
94	3-Buten-2-one, 4-(4-hydroxy-2,2,6-trimethyl-7-oxabicyclo[4.1.0]hept-1-yl)-	1471167	0.020663	224	C13H20O3	684	38274-01-0	538.6	t	34.618	134.87	123	175997	None	20180921C SENEC10 50%MeOH splitless:1
95	2-(Diacetoxymethyl)-5-nitrofuran	39578996	0.5559	243	C9H9NO7	655	92-55-7	540.8	t	136.45	131.88	111	693715	None	20180921C SENEC10 50%MeOH splitless:1
96	Hexanoic acid, anhydride	39578996	0.5559	214	C12H22O3	763	2051-49-2	541.9	t	136.45	107.96	100	693715	None	20180921C SENEC10 50%MeOH splitless:1
97	5-Nonen-2-one	13753959	0.19318	140	C9H16O	675	27039-84-5	560.3	t	77.782	71.157	97	395439	None	20180921C SENEC10 50%MeOH splitless:1
98	Heptane, 1-(2-butenyloxy)-, (E)-	16727859	0.23495	170	C11H22O	571	56052-77-8	564	t	81.696	175.1	72	415336	None	20180921C SENEC10 50%MeOH splitless:1
99	Benzenemethanol, 4-ethyl-	7271411	0.10213	136	C9H12O	639	768-59-2	568.3	t	87.859	403.35	136	446669	None	20180921C SENEC10 50%MeOH splitless:1
100	2,2-Dimethyl-4-octenal	53574808	0.75248	154	C10H18O	754	30390-60-4	571.4	t	216.91	434.86	115	1102751	None	20180921C SENEC10 50%MeOH splitless:1
101	Ethanone, 1-(2-benzothiazolyl)-	56471257	0.79316	177	C9H7NOS	671	1629-78-3	572.7	t	220.89	143.69	177	1122984	None	20180921C SENEC10 50%MeOH splitless:1
102	2,6-Heptadien-1-ol, 2,4-dimethyl-	9639779	0.13539	140	C9H16O	590	80192-56-9	585.1	t	53.531	174.48	95	272148	None	20180921C SENEC10 50%MeOH splitless:1
103	Octan-2-one, 3,6-dimethyl-	27985608	0.39307	156	C10H20O	627	118452-32-7	589.4	t	90.427	172.86	101	459724	None	20180921C SENEC10 50%MeOH splitless:1
104	2-Methyl-5-nitroimidazole, N-acetyl	13832656	0.19429	169	C6H7N3O3	504	0-00-0	600.2	t	49.039	121.98	127	249310	None	20180921C SENEC10 50%MeOH splitless:1
105	Pentanoic acid, 2-methyl-, anhydride	56918581	0.79944	214	C12H22O3	841	63169-61-9	617	t	223.24	65.32	55	1134949	None	20180921C SENEC10 50%MeOH splitless:1
106	Octahydrobenzo[b]pyran, 4a-acetoxy-5,5,8a-trimethyl-	3691431	0.051848	240	C14H24O3	585	54344-83-1	627.4	t	26.577	62	250	135118	None	20180921C SENEC10 50%MeOH splitless:1
107	Acetic acid, 2-[[2-[(methylamino)carbonyl]phenyl]amino]-	891580	0.012523	208	C10H12N2O3	591	0-00-0	649.2	t	8.9099	55.531	136	45297	None	20180921C SENEC10 50%MeOH splitless:1
108	Ethyl N-(o-anisyl)formimidate	9284898	0.13041	179	C10H13NO2	645	15296-48-7	658.3	t	36.916	287.57	179	187680	None	20180921C SENEC10 50%MeOH splitless:1
109	Ledol	19998361	0.28089	222	C15H26O	659	577-27-5	696.6	t	91.584	371.96	180	465606	None	20180921C SENEC10 50%MeOH splitless:1
110	3,4,5-Trimethoxyphenol	2922540	0.041048	184	C9H12O4	914	30225-76-4	700.5	t	47.495	927.7	169	241461	None	20180921C SENEC10 50%MeOH splitless:1
111	4(1H)-Quinolinone, 2-hexyl-	2158595	0.030318	229	C15H19NO	555	18813-68-8	718.9	t	29.013	139	159	147501	None	20180921C SENEC10 50%MeOH splitless:1
112	Benzaldehyde, 4-hydroxy-3,5-dimethoxy-	18078385	0.25392	182	C9H10O4	735	134-96-3	721.9	t	79.235	205.59	181	402825	None	20180921C SENEC10 50%MeOH splitless:1
113	Unknown 6	18078385	0.25392	167	C9H18BNO	486	0-00-0	722.9	t	79.235	646.82	139	402825	None	20180921C SENEC10 50%MeOH splitless:1
114	2-Propen-1-ol, 2-bromo-, acetate	55142784	0.7745	178	C5H7BrO2	732	63915-88-8	726.5	t	108.95	373.59	99	553879	None	20180921C SENEC10 50%MeOH splitless:1
115	2(3H)-Benzothiazolone	73898842	1.0379	151	C7H5NOS	740	934-34-9	740.9	t	112.07	218.9	96	569736	None	20180921C SENEC10 50%MeOH splitless:1
116	Propionic acid, 3-(m-aminobenzoyl)-2-methyl-	207973	0.0029211	207	C11H13NO3	550	34270-86-5	755.6	t	4.9776	100.91	120	25306	None	20180921C SENEC10 50%MeOH splitless:1
117	Cholestan-3-one, 4,4-dimethyl-, cyclic 1,2-ethanediyl acetal, (5à)-	9326648	0.131	458	C31H54O2	718	54498-64-5	765.5	t	53.282	122.73	99	270881	None	20180921C SENEC10 50%MeOH splitless:1
118	2H-Pyran-2-carboxylic acid, 5-ethyltetrahydro-2,3-dimethyl-6-oxo-	7835261	0.11005	200	C10H16O4	663	19776-82-0	786.1	t	92.873	690.03	155	472163	None	20180921C SENEC10 50%MeOH splitless:1
119	(E)-4-(3-Hydroxyprop-1-en-1-yl)-2-methoxyphenol	747085	0.010493	180	C10H12O3	570	32811-40-8	795.3	t	18.16	122.57	180	92324	None	20180921C SENEC10 50%MeOH splitless:1
120	Benzoic acid, 4-hydroxy-2,6-dimethoxy-, methyl ester	1589754	0.022329	212	C10H12O5	647	0-00-0	807.9	t	15.469	104.64	212	78642	None	20180921C SENEC10 50%MeOH splitless:1
121	4-Pyridinecarboxylic acid, 3-hydroxy-5-(hydroxymethyl)-2-methyl-	31848053	0.44732	183	C8H9NO4	545	82-82-6	813.8	t	123.6	118.6	170	628369	None	20180921C SENEC10 50%MeOH splitless:1
122	1-Eicosanol	111722096	1.5692	298	C20H42O	742	629-96-9	830.3	t	283.72	89.879	110	1442395	None	20180921C SENEC10 50%MeOH splitless:1
123	4-Octanethiol, thiolacetate	53151867	0.74654	188	C10H20OS	555	0-00-0	838	t	278.72	513.41	100	1417009	None	20180921C SENEC10 50%MeOH splitless:1
124	Pyrrolidin-2-one, 5-heptyl-	66418010	0.93287	183	C11H21NO	668	2405-92-7	842.7	t	216.88	148.33	183	1102606	None	20180921C SENEC10 50%MeOH splitless:1
125	8-Methoxy-[1,2,4]triazolo[4,3-a]pyridine-3-thiol	120755838	1.6961	181	C7H7N3OS	526	0-00-0	846	t	244.73	34.915	180	1244198	None	20180921C SENEC10 50%MeOH splitless:1
126	Carbazole	8365926	0.1175	167	C12H9N	614	86-74-8	855.6	t	65.168	120.78	167	331309	None	20180921C SENEC10 50%MeOH splitless:1
127	Benzoic acid, 4-hydroxy-3,5-dimethoxy-	392545	0.0055135	198	C9H10O5	626	530-57-4	884.5	t	6.4967	245.86	198	33029	None	20180921C SENEC10 50%MeOH splitless:1
128	Acetate, 4-hydroxy-3-methyl-2-butenyl-	2346001	0.032951	144	C7H12O3	639	0-00-0	894.6	t	18.086	138.34	84	91948	None	20180921C SENEC10 50%MeOH splitless:1
129	Benzeneethanamine, 2-fluoro-á-hydroxy-3,4-dimethoxy-N-isopropyl-	2216633	0.031134	257	C13H20FNO3	655	81441-08-9	903.1	t	30.879	52.49	222	156988	None	20180921C SENEC10 50%MeOH splitless:1
130	1,2-Benzenedicarboxylic acid, butyl octyl ester	1559674	0.021906	334	C20H30O4	865	84-78-6	940.9	t	14.479	32.305	205	73611	None	20180921C SENEC10 50%MeOH splitless:1
131	Aristol-1(10)-en-9-yl isovalerate	2851729	0.040054	304	C20H32O2	733	0-00-0	951.6	t	20.086	54.514	202	102115	None	20180921C SENEC10 50%MeOH splitless:1
132	2(3H)-Benzofuranone, hexahydro-4,4,7a-trimethyl-	78847283	1.1074	182	C11H18O2	720	16778-27-1	961.7	t	267.98	471.26	167	1362387	None	20180921C SENEC10 50%MeOH splitless:1
133	n-Hexadecanoic acid	78847283	1.1074	256	C16H32O2	905	57-10-3	961.9	t	267.98	570.06	73	1362387	None	20180921C SENEC10 50%MeOH splitless:1
134	Succinic acid, butyl tridec-2-ynyl ester	432555	0.0060754	352	C21H36O4	758	0-00-0	994.4	t	7.2418	144.91	101	36817	None	20180921C SENEC10 50%MeOH splitless:1
135	Glutaric acid, 2-chloro-6-fluorophenyl 3-phenoxybenzyl ester	1018590	0.014307	442	C24H20ClFO5	677	0-00-0	996.9	t	8.1506	101.12	183	41437	None	20180921C SENEC10 50%MeOH splitless:1
136	Unknown 7	2434970	0.0342	296	C18H36OSi	487	0-00-0	1003.4	t	14.348	114.8	183	72947	None	20180921C SENEC10 50%MeOH splitless:1
137	Succinic acid, pentyl tridec-2-ynyl ester	3141100	0.044118	366	C22H38O4	712	0-00-0	1029.9	t	38.261	249.26	101	194519	None	20180921C SENEC10 50%MeOH splitless:1
138	Octadecanoic acid	89717655	1.2601	284	C18H36O2	932	57-11-4	1094.9	t	384.56	933.09	60	1955072	None	20180921C SENEC10 50%MeOH splitless:1
139	Hexadecanoic acid, 1,1-dimethylethyl ester	19288956	0.27092	312	C20H40O2	818	31158-91-5	1102.8	t	72.999	105.07	257	371124	None	20180921C SENEC10 50%MeOH splitless:1
140	Tributyl acetylcitrate	2161515	0.030359	402	C20H34O8	912	77-90-7	1146.4	t	12.732	232.16	185	64730	None	20180921C SENEC10 50%MeOH splitless:1
141	Benzyl butyl phthalate	9202942	0.12926	312	C19H20O4	796	85-68-7	1183.2	t	38.07	52.398	91	193544	None	20180921C SENEC10 50%MeOH splitless:1
142	Senecionine	9202942	0.12926	335	C18H25NO5	830	130-01-8	1185.3	t	38.07	152.37	120	193544	None	20180921C SENEC10 50%MeOH splitless:1
143	Platyphylline	6423259	0.090217	337	C18H27NO5	806	480-78-4	1219.2	t	42.908	203.88	140	218141	None	20180921C SENEC10 50%MeOH splitless:1
144	Hexanedioic acid, bis(2-ethylhexyl) ester	22641459	0.31801	370	C22H42O4	808	103-23-1	1225.1	t	72.469	35.639	130	368429	None	20180921C SENEC10 50%MeOH splitless:1
145	Pyrrole, 1-methyl-3-(1,1-dimethylethyl)-	1215213	0.017068	137	C9H15N	553	81677-00-1	1240.4	t	12.773	103.26	122	64937	None	20180921C SENEC10 50%MeOH splitless:1
146	Platyphylline	4828641	0.06782	337	C18H27NO5	783	480-78-4	1263.7	t	18.219	119.35	140	92624	None	20180921C SENEC10 50%MeOH splitless:1
147	Seneciphylline	17003593	0.23882	333	C18H23NO5	735	480-81-9	1286.9	t	73.489	299.58	136	373614	None	20180921C SENEC10 50%MeOH splitless:1
148	Diisooctyl phthalate	3637453	0.05109	390	C24H38O4	899	131-20-4	1301.1	t	18.788	341.4	149	95516	None	20180921C SENEC10 50%MeOH splitless:1
149	Heptadecane, 2,6,10,14-tetramethyl-	8685530	0.12199	296	C21H44	890	18344-37-1	1347.1	t	37.396	58.238	85	190119	None	20180921C SENEC10 50%MeOH splitless:1
150	6-Aminoindazole	15394536	0.21622	133	C7H7N3	698	6967-12-0	1366.7	t	75.465	329.17	132	383658	None	20180921C SENEC10 50%MeOH splitless:1
151	1H-Indol-5-ol	9436044	0.13253	133	C8H7NO	688	1953-54-4	1381.8	t	48.809	572.67	133	248143	None	20180921C SENEC10 50%MeOH splitless:1
152	1H-Benzimidazol-2-amine	27209227	0.38216	133	C7H7N3	611	934-32-7	1392.4	t	125.78	1148.3	133	639462	None	20180921C SENEC10 50%MeOH splitless:1
153	Benzene, 1,1'-(1,1,2,2-tetramethyl-1,2-ethanediyl)bis[4-methyl-	21456563	0.30137	266	C20H26	592	734-17-8	1398.2	t	59.804	319.86	133	304040	None	20180921C SENEC10 50%MeOH splitless:1
154	Heptacosane	21456563	0.30137	380	C27H56	907	593-49-7	1400.4	t	59.804	40.325	41	304040	None	20180921C SENEC10 50%MeOH splitless:1
155	2(5H)-Furanone, 5-(2-methyl-3-methylene-4-butyl)-	14099456	0.19803	166	C10H14O2	769	0-00-0	1426.2	t	52.967	46.734	82	269280	None	20180921C SENEC10 50%MeOH splitless:1
156	Orcinyl di-angelate	7409493	0.10407	288	C17H20O4	877	0-00-0	1445.3	t	29.557	59.626	55	150267	None	20180921C SENEC10 50%MeOH splitless:1
157	Octacosane	15403630	0.21635	394	C28H58	897	630-02-4	1452	t	56.757	138.66	57	288551	None	20180921C SENEC10 50%MeOH splitless:1
158	Orcinyl di-angelate	12078992	0.16965	288	C17H20O4	806	0-00-0	1477	t	37.655	31.997	264	191435	None	20180921C SENEC10 50%MeOH splitless:1
159	Heptacosane	11714501	0.16453	380	C27H56	908	593-49-7	1502	t	42.005	113.74	57	213550	None	20180921C SENEC10 50%MeOH splitless:1
160	Heptacosane	8110196	0.11391	380	C27H56	910	593-49-7	1550.5	t	41.99	95.561	71	213475	None	20180921C SENEC10 50%MeOH splitless:1
161	Dotriacontane	6199583	0.087076	450	C32H66	929	544-85-4	1597.6	t	32.661	72.845	71	166048	None	20180921C SENEC10 50%MeOH splitless:1
162	3-Benzofuranmethanol, 2,3-dihydro-2-(4-hydroxy-3-methoxyphenyl)-5-(3-hydroxy-1-propenyl)-7-methoxy-	3927516	0.055164	358	C20H22O6	715	4263-87-0	1627.5	t	16.491	167.31	151	83841	None	20180921C SENEC10 50%MeOH splitless:1
163	Dotriacontane	8150256	0.11447	450	C32H66	918	544-85-4	1643.1	t	40.054	63.105	85	203635	None	20180921C SENEC10 50%MeOH splitless:1
164	Propennitrile, 3-ethoxy-2-(2-thienylmethylsulfonyl)-	1470208	0.02065	257	C10H11NO3S2	811	0-00-0	1726.6	t	13.792	118.43	97	70120	None	20180921C SENEC10 50%MeOH splitless:1
165	Heptacosane	10676066	0.14995	380	C27H56	906	593-49-7	1730.2	t	36.381	108.97	57	184959	None	20180921C SENEC10 50%MeOH splitless:1
Total	Total	7119764164	100										122521330

## Sheet: 50 % MeOH E.elephantina
Peak #	Name	Area	Area %	Weight	Formula	Similarity	CAS	1st Dimension Time (s)	Quant Masses	Quant S/N	S/N	UniqueMass	Height	Concerns	Sample
1	Furan	5567.1	0.00026534	68	C4H4O	811	110-00-9	109	t	0.84123	151.86	68	3486	None	20180921D ELEPHANT 50%MeOH splitless:1
2	1H-Imidazole, 2-ethyl-4,5-dihydro-4-methyl-	13421022	0.63968	112	C6H12N2	660	931-35-1	109.2	t	129.12	134.41	112	535073	None	20180921D ELEPHANT 50%MeOH splitless:1
3	2(3H)-Furanone, dihydro-5-methyl-	13253553	0.63169	100	C5H8O2	952	108-29-2	110.9	t	128.1	1211.7	56	530832	None	20180921D ELEPHANT 50%MeOH splitless:1
4	4-Penten-2-one, 4-methyl-	4450097	0.2121	98	C6H10O	814	3744-02-03	125	t	58.336	224.54	101	241740	None	20180921D ELEPHANT 50%MeOH splitless:1
5	3-Pentenoic acid, 4-methyl-	3948751	0.18821	114	C6H10O2	795	504-85-8	128.4	t	51.146	150.13	99	211945	None	20180921D ELEPHANT 50%MeOH splitless:1
6	1-Hexanol, 2-(hydroxymethyl)-	28168689	1.3426	132	C7H16O2	757	0-00-0	132	t	180.6	62.376	83	748400	None	20180921D ELEPHANT 50%MeOH splitless:1
7	5-Methyl-4,5-dihydroisoxazole-5-carboxylic acid, methyl ester	11789584	0.56192	143	C6H9NO3	611	0-00-0	134.9	t	142.83	145.52	84	591878	None	20180921D ELEPHANT 50%MeOH splitless:1
8	Decane	37226624	1.7743	142	C10H22	919	124-18-5	137.9	t	235.49	995.79	57	975841	None	20180921D ELEPHANT 50%MeOH splitless:1
9	2,4-Pentanedione, 3-methyl-	10660895	0.50812	114	C6H10O2	594	815-57-6	143.1	t	81.683	218.58	86	338490	None	20180921D ELEPHANT 50%MeOH splitless:1
10	2,3-Butanediol, 2,3-dimethyl-	18185540	0.86676	118	C6H14O2	597	76-09-5	165.8	t	98.49	42.306	102	408136	None	20180921D ELEPHANT 50%MeOH splitless:1
11	2(3H)-Furanone, 5-ethenyldihydro-5-methyl-	19043213	0.90764	126	C7H10O2	874	1073-11-6	167.4	t	99.939	335.91	111	414142	None	20180921D ELEPHANT 50%MeOH splitless:1
12	Ethanone, 1-(2-methyl-1-cyclopenten-1-yl)-	21590768	1.0291	124	C8H12O	675	3168-90-9	168.2	t	104.24	208.61	109	431982	None	20180921D ELEPHANT 50%MeOH splitless:1
13	Acetate, 2-[(acetyloxy)methyl]-4,4-dimethoxybutyl ester	1111624	0.052983	248	C11H20O6	612	119117-34-9	175.6	t	10.379	265.56	75	43008	None	20180921D ELEPHANT 50%MeOH splitless:1
14	2-Cyclohexen-1-one, 3-methyl-	25226218	1.2023	110	C7H10O	865	1193-18-6	180.5	t	84.266	436.06	82	349193	None	20180921D ELEPHANT 50%MeOH splitless:1
15	Sulfurous acid, cyclohexylmethyl hexyl ester	27253058	1.2989	262	C13H26O3S	557	0-00-0	181.5	t	87.946	168.81	97	364444	None	20180921D ELEPHANT 50%MeOH splitless:1
16	2-Propyn-1-ol, acetate	27342770	1.3032	98	C5H6O2	771	627-09-8	183.6	t	88.09	185.79	43	365038	None	20180921D ELEPHANT 50%MeOH splitless:1
17	n-Hexyl methylphosphonofluoridate	728206	0.034708	182	C7H16FO2P	679	113548-89-3	213.9	t	14.578	116.49	99	60411	None	20180921D ELEPHANT 50%MeOH splitless:1
18	Undecane	12049229	0.57429	156	C11H24	874	1120-21-4	219.9	t	69.094	273.52	57	286322	None	20180921D ELEPHANT 50%MeOH splitless:1
19	3-Oxatricyclo[4.1.1.0(2,4)]octane, 2,7,7-trimethyl-	51623354	2.4605	152	C10H16O	631	1686-14-2	232.1	t	275.48	279.22	108	1141591	None	20180921D ELEPHANT 50%MeOH splitless:1
20	Pentanoic acid, 2-methyl-, anhydride	161334109	7.6896	214	C12H22O3	803	63169-61-9	233.4	t	343	451.32	99	1421380	None	20180921D ELEPHANT 50%MeOH splitless:1
21	Pentanoic acid, 4-oxo-	72560011	3.4584	116	C5H8O3	926	123-76-2	235.9	t	361.07	318.2	116	1496267	None	20180921D ELEPHANT 50%MeOH splitless:1
22	1H-Imidazole-4-ethanamine, à-methyl-	63636823	3.0331	125	C6H11N3	605	6986-90-9	237.2	t	340.04	77.416	84	1409084	None	20180921D ELEPHANT 50%MeOH splitless:1
23	Thymine	17873344	0.85188	126	C5H6N2O2	844	65-71-4	239.1	t	114.46	195.57	126	474294	None	20180921D ELEPHANT 50%MeOH splitless:1
24	3-Methyl-but-2-enoic acid, 1,7,7-trimethyl-bicyclo[2.2.1]hept-2-yl ester	12018429	0.57283	236	C15H24O2	654	91404-82-9	241.3	t	113.77	101.77	108	471451	None	20180921D ELEPHANT 50%MeOH splitless:1
25	3-Buten-2-one, 4-(4-hydroxy-2,2,6-trimethyl-7-oxabicyclo[4.1.0]hept-1-yl)-	55394	0.0026402	224	C13H20O3	506	38274-01-0	244	t	5.6349	38.484	123	23351	None	20180921D ELEPHANT 50%MeOH splitless:1
26	3-Methyl-but-2-enoic acid, 1,7,7-trimethyl-bicyclo[2.2.1]hept-2-yl ester	6350663	0.30269	236	C15H24O2	660	91404-82-9	245.9	t	46.532	277.09	108	192825	None	20180921D ELEPHANT 50%MeOH splitless:1
27	Hexane, 2,5-dimethoxy-2,5-dimethyl-	12389583	0.59052	174	C10H22O2	512	53273-13-5	248.1	t	112.48	211.19	73	466102	None	20180921D ELEPHANT 50%MeOH splitless:1
28	Acetyl valeryl	2788968	0.13293	128	C7H12O2	661	96-04-8	253.8	t	24.975	74.315	95	103496	None	20180921D ELEPHANT 50%MeOH splitless:1
29	5-Decen-3-one, 9-hydroxy-2,2,9-trimethyl	5692576	0.27132	212	C13H24O2	550	0-00-0	258.7	t	31.044	126.99	57	128643	None	20180921D ELEPHANT 50%MeOH splitless:1
30	2-Pentanone, 3-[(acetyloxy)methyl]-3,4-dimethyl-, (.+-.)-	3909186	0.18632	186	C10H18O3	562	78641-04-0	261.1	t	23.407	61.604	70	96999	None	20180921D ELEPHANT 50%MeOH splitless:1
31	Bicyclo[2.2.1]heptan-2-one, 1,7,7-trimethyl-, (1S)-	18386448	0.87634	152	C10H16O	628	464-48-2	266.9	t	104.66	132.62	108	433687	None	20180921D ELEPHANT 50%MeOH splitless:1
32	3-(5-Methylfuryl)-N-furamidopropionamide	17181271	0.8189	262	C13H14N2O4	743	331958-18-0	272	t	101.77	467.29	108	421738	None	20180921D ELEPHANT 50%MeOH splitless:1
33	Dichlorphen, O,O'-dimethacryloyl-	2816236	0.13423	404	C21H18Cl2O4	729	0-00-0	275.9	t	41.035	145.42	69	170048	None	20180921D ELEPHANT 50%MeOH splitless:1
34	3-Acetoxytridecane	12701331	0.60537	242	C15H30O2	739	0-00-0	292.6	t	91.673	324.06	101	379888	None	20180921D ELEPHANT 50%MeOH splitless:1
35	Ethanone, 1-(3-methylphenyl)-	1167911	0.055665	134	C9H10O	661	585-74-0	296.1	t	19.469	166.5	119	80680	None	20180921D ELEPHANT 50%MeOH splitless:1
36	Benzofuran, 4,7-dimethyl-	1068449	0.050925	146	C10H10O	746	28715-26-6	312.4	t	11.831	255.54	146	49028	None	20180921D ELEPHANT 50%MeOH splitless:1
37	3,6-Heptanedione	2643010	0.12597	128	C7H12O2	833	1703-51-1	319.3	t	32.582	503.65	99	135018	None	20180921D ELEPHANT 50%MeOH splitless:1
38	Unknown 1	5857185	0.27917	218	C11H13F3O	496	0-00-0	320.6	t	32.582	107.54	145	135018	None	20180921D ELEPHANT 50%MeOH splitless:1
39	Benzothiazole	61344794	2.9238	135	C7H5NS	962	95-16-9	327	t	286.07	1723.4	108	1185457	None	20180921D ELEPHANT 50%MeOH splitless:1
40	2,7-Octanedione	14838017	0.70721	142	C8H14O2	693	1626-09-1	330.5	t	172.54	74.314	128	714981	None	20180921D ELEPHANT 50%MeOH splitless:1
41	Acetate, 4-hydroxy-3-methyl-2-butenyl-	30772143	1.4667	144	C7H12O3	765	0-00-0	336	t	207.62	1287	84	860362	None	20180921D ELEPHANT 50%MeOH splitless:1
42	Dichloroacetic acid, 4-methylpentyl ester	13500757	0.64348	212	C8H14Cl2O2	724	0-00-0	345.8	t	87.301	122.63	154	361771	None	20180921D ELEPHANT 50%MeOH splitless:1
43	RS-2,3-hexanediol	4158221	0.19819	118	C6H14O2	719	82360-67-6	362.1	t	29.858	185.25	73	123728	None	20180921D ELEPHANT 50%MeOH splitless:1
44	2-Hexene, 4,4,5-trimethyl-	23913681	1.1398	126	C9H18	747	55702-61-9	389.6	t	103.76	206.01	82	429958	None	20180921D ELEPHANT 50%MeOH splitless:1
45	2H-Benzo[f]oxireno[2,3-E]benzofuran-8(9H)-one, 9-[[[2-(dimethylamino)ethyl]amino]methyl]octahydro-2,5a-dimethyl-	25799442	1.2297	336	C19H32N2O3	640	0-00-0	390.7	t	107.7	132.39	58	446286	None	20180921D ELEPHANT 50%MeOH splitless:1
46	2-Pentenoic acid, 2-methoxy-4-methyl-, methyl ester	26532227	1.2646	158	C8H14O3	682	56009-36-0	403	t	93.053	40.13	81	385605	None	20180921D ELEPHANT 50%MeOH splitless:1
47	4-Oxopentanethioic acid	16445783	0.78384	132	C5H8O2S	789	0-00-0	432.6	t	67.037	67.091	71	277797	None	20180921D ELEPHANT 50%MeOH splitless:1
48	1-Propen-2-ol, acetate	9905769	0.47213	100	C5H8O2	707	108-22-5	440.4	t	42.573	41.395	128	176420	None	20180921D ELEPHANT 50%MeOH splitless:1
49	4H-1,2,4-Triazole, 4-methyl-	42740444	2.0371	83	C3H5N3	791	10570-40-8	455.3	t	224	391.55	83	928240	None	20180921D ELEPHANT 50%MeOH splitless:1
50	1,5-Hexadiene-3,4-diol, 3,4-dimethyl-	42740444	2.0371	142	C8H14O2	690	2781-29-5	456.1	t	224	482.23	98	928240	None	20180921D ELEPHANT 50%MeOH splitless:1
51	N,N'-Bis(2,6-dimethyl-6-nitrosohept-2-en-4-one)	2237329	0.10664	338	C18H30N2O4	804	66737-12-0	473.1	t	19.86	23.692	55	82299	None	20180921D ELEPHANT 50%MeOH splitless:1
52	Malonic acid, 2,4-dimethylpent-3-yl ethyl ester	180418	0.0085991	230	C12H22O4	720	0-00-0	489.4	t	4.3298	103.26	115	17943	None	20180921D ELEPHANT 50%MeOH splitless:1
53	Unknown 2	1258921	0.060003	180	C5H13AsO2	485	40515-06-8	509.8	t	24.142	101.03	125	100044	None	20180921D ELEPHANT 50%MeOH splitless:1
54	Glutaric acid, tridec-2-yn-1-yl 3-methyl-5-methoxypentyl ester	10556298	0.50314	424	C25H44O5	630	0-00-0	513.5	t	58.851	103.35	115	243874	None	20180921D ELEPHANT 50%MeOH splitless:1
55	Pentanoic acid, 4-methyl-, 1-buten-1-yl ester	21494374	1.0245	170	C10H18O2	688	0-00-0	520.5	t	147.6	367.39	141	611651	None	20180921D ELEPHANT 50%MeOH splitless:1
56	3,4-Diamino-1,2,4(4H)-triazole	333134	0.015878	99	C2H5N5	723	38104-45-9	524.9	t	27.292	179.57	99	113098	None	20180921D ELEPHANT 50%MeOH splitless:1
57	Glutaric acid, tridec-2-yn-1-yl 3-methyl-5-methoxypentyl ester	2183000	0.10405	424	C25H44O5	648	0-00-0	527.4	t	22.499	173.19	115	93234	None	20180921D ELEPHANT 50%MeOH splitless:1
58	2,5-Dimethyl-2-(2-tetrahydrofuryl)tetrahydrofuran	20005666	0.95352	170	C10H18O2	821	0-00-0	532.4	t	139.84	1194.5	99	579494	None	20180921D ELEPHANT 50%MeOH splitless:1
59	Hydroxy-à-terpenyl acetate	54989496	2.6209	212	C12H20O3	643	0-00-0	539.3	t	291.93	346.28	109	1209729	None	20180921D ELEPHANT 50%MeOH splitless:1
60	2-(Diacetoxymethyl)-5-nitrofuran	54989496	2.6209	243	C9H9NO7	591	92-55-7	540.1	t	291.93	131.83	111	1209729	None	20180921D ELEPHANT 50%MeOH splitless:1
61	2,5-Dimethyl-2-(2-tetrahydrofuryl)tetrahydrofuran	54989496	2.6209	170	C10H18O2	792	0-00-0	541.2	t	291.93	2087.8	99	1209729	None	20180921D ELEPHANT 50%MeOH splitless:1
62	2,2-Dimethyl-4-octenal	14758450	0.70342	154	C10H18O	653	30390-60-4	549.7	t	72.533	179.47	115	300572	None	20180921D ELEPHANT 50%MeOH splitless:1
63	5-Nonen-2-one	4017449	0.19148	140	C9H16O	653	27039-84-5	559	t	36.827	235.95	82	152610	None	20180921D ELEPHANT 50%MeOH splitless:1
64	2,2-Dimethyl-4-octenal	6748718	0.32166	154	C10H18O	723	30390-60-4	563	t	46.097	194.47	83	191021	None	20180921D ELEPHANT 50%MeOH splitless:1
65	2,2-Dimethyl-4-octenal	54485937	2.5969	154	C10H18O	727	30390-60-4	571	t	329.46	761.84	115	1365272	None	20180921D ELEPHANT 50%MeOH splitless:1
66	Ethanone, 1-(2-benzothiazolyl)-	7782713	0.37094	177	C9H7NOS	679	1629-78-3	573.5	t	106.69	142.95	177	442135	None	20180921D ELEPHANT 50%MeOH splitless:1
67	1H-Pyrimidine-2,4-dione, 3,6-dimethyl-1-(2-piperidin-1-yl-ethyl)-	6538092	0.31162	251	C13H21N3O2	616	0-00-0	579.1	t	39.597	111.08	98	164086	None	20180921D ELEPHANT 50%MeOH splitless:1
68	2,3-Octanedione	27673534	1.319	142	C8H14O2	659	585-25-1	584.7	t	137.49	372.17	95	569755	None	20180921D ELEPHANT 50%MeOH splitless:1
69	2-Pentanone, 5-(2-propynyloxy)-	7897200	0.3764	140	C8H12O2	714	55702-70-0	587.7	t	62.248	152.94	83	257952	None	20180921D ELEPHANT 50%MeOH splitless:1
70	2-Hexanone, 6-bromo-	4675466	0.22284	178	C6H11BrO	666	10226-29-6	608.4	t	26.043	112.58	101	107922	None	20180921D ELEPHANT 50%MeOH splitless:1
71	Carbonic acid, but-3-yn-1-yl heptadecyl ester	90361268	4.3068	352	C22H40O3	643	0-00-0	613.6	t	518.88	151.46	115	2150185	None	20180921D ELEPHANT 50%MeOH splitless:1
72	Pentanoic acid, 2-methyl-, anhydride	90868177	4.331	214	C12H22O3	850	63169-61-9	615.3	t	520.28	4541.8	99	2156011	None	20180921D ELEPHANT 50%MeOH splitless:1
73	2,2-Dimethyl-4-octenal	55872936	2.663	154	C10H18O	759	30390-60-4	622.6	t	335.89	1038.9	83	1391897	None	20180921D ELEPHANT 50%MeOH splitless:1
74	3-Oxabicyclo[4.3.0]nonan-2-one, 8-isopropylidene-, cis-	12880829	0.61393	180	C11H16O2	543	0-00-0	627.3	t	92.636	266.62	180	383876	None	20180921D ELEPHANT 50%MeOH splitless:1
75	2-Hexanone, 6-bromo-	27510196	1.3112	178	C6H11BrO	757	10226-29-6	635.7	t	111.69	150.19	43	462853	None	20180921D ELEPHANT 50%MeOH splitless:1
76	2,2-Dimethyl-4-octenal	47485705	2.2633	154	C10H18O	670	30390-60-4	664.4	t	154.95	258.29	83	642115	None	20180921D ELEPHANT 50%MeOH splitless:1
77	2-Propanol, 1-butoxy-3-(1-piperidinyl)-	18798013	0.89596	215	C12H25NO2	556	51735-01-4	667.6	t	145.25	146.96	98	601918	None	20180921D ELEPHANT 50%MeOH splitless:1
78	2-(2-Acetoxy-1-propyl)furan, (S)	15478849	0.73776	168	C9H12O3	658	60830-70-8	669	t	120.9	103.34	108	501002	None	20180921D ELEPHANT 50%MeOH splitless:1
79	1,3-Propanediol, 2-ethyl-2-(hydroxymethyl)-	52332049	2.4943	134	C6H14O3	708	77-99-6	672.2	t	204.56	615.11	57	847701	None	20180921D ELEPHANT 50%MeOH splitless:1
80	Menthol, 1'-(butyn-3-one-1-yl)-, (1S,2S,5R)-	9242778	0.44053	222	C14H22O2	685	0-00-0	696.6	t	78.47	366.48	180	325172	None	20180921D ELEPHANT 50%MeOH splitless:1
81	p-Nitrophenyl hexanoate	13530912	0.64491	237	C12H15NO4	555	956-75-2	719.1	t	65.566	181.39	172	271699	None	20180921D ELEPHANT 50%MeOH splitless:1
82	4H-Imidazol-4-one, 2-amino-1,5-dihydro-	10750995	0.51242	99	C3H5N3O	769	503-86-6	756	t	35.535	206.12	99	147254	None	20180921D ELEPHANT 50%MeOH splitless:1
83	2,6-Heptadien-1-ol, 2,4-dimethyl-	15652807	0.74605	140	C9H16O	753	80192-56-9	795	t	78.374	292.05	99	324775	None	20180921D ELEPHANT 50%MeOH splitless:1
84	2-Methyl[1,3,4]oxadiazole	2353888	0.11219	84	C3H4N2O	615	3451-51-2	841.9	t	19.621	199.99	84	81307	None	20180921D ELEPHANT 50%MeOH splitless:1
85	2-Hexanone, 6-bromo-	3562152	0.16978	178	C6H11BrO	627	10226-29-6	893.5	t	23.668	108.36	84	98079	None	20180921D ELEPHANT 50%MeOH splitless:1
86	Atenolol	413157	0.019692	266	C14H22N2O3	818	29122-68-7	902.3	t	8.0835	129.58	72	33497	None	20180921D ELEPHANT 50%MeOH splitless:1
87	1,2-Benzenedicarboxylic acid, butyl 2-ethylhexyl ester	1291924	0.061576	334	C20H30O4	857	85-69-8	940.5	t	9.3868	175.43	149	38898	None	20180921D ELEPHANT 50%MeOH splitless:1
88	n-Hexadecanoic acid	40780460	1.9437	256	C16H32O2	913	57-10-3	960.1	t	176.85	608.94	73	732874	None	20180921D ELEPHANT 50%MeOH splitless:1
89	Furane-2-carboxylic acid, 5-(4-acetyl-2,5-dimethyl-3-furylmethylthiomethyl)-	425960	0.020302	308	C15H16O5S	609	351065-51-5	994.3	t	8.4333	122.86	183	34947	None	20180921D ELEPHANT 50%MeOH splitless:1
90	Furane-2-carboxylic acid, 5-(4-acetyl-2,5-dimethyl-3-furylmethylthiomethyl)-	1606410	0.076565	308	C15H16O5S	559	351065-51-5	1001.2	t	13.049	163.92	183	54072	None	20180921D ELEPHANT 50%MeOH splitless:1
91	Octadecanoic acid	56093032	2.6735	284	C18H36O2	924	57-11-4	1093.6	t	292.63	979.01	60	1212632	None	20180921D ELEPHANT 50%MeOH splitless:1
92	Hexadecanoic acid, 1,1-dimethylethyl ester	13838749	0.65959	312	C20H40O2	861	31158-91-5	1102.9	t	65.706	192.22	56	272283	None	20180921D ELEPHANT 50%MeOH splitless:1
93	Hexanedioic acid, bis(2-ethylhexyl) ester	9834668	0.46874	370	C22H42O4	808	103-23-1	1225.3	t	64.319	443.85	129	266536	None	20180921D ELEPHANT 50%MeOH splitless:1
94	Eicosane	5078386	0.24205	282	C20H42	901	112-95-8	1234.1	t	31.824	121.38	57	131878	None	20180921D ELEPHANT 50%MeOH splitless:1
95	Dotriacontane	5639660	0.2688	450	C32H66	883	544-85-4	1291.7	t	37.221	132.17	57	154240	None	20180921D ELEPHANT 50%MeOH splitless:1
96	Tetracosane	7197279	0.34304	338	C24H50	931	646-31-1	1346.9	t	45.187	175.86	57	187253	None	20180921D ELEPHANT 50%MeOH splitless:1
97	1-Iodo-2-methylundecane	6594193	0.31429	296	C12H25I	906	73105-67-6	1400.4	t	41.19	37.014	56	170688	None	20180921D ELEPHANT 50%MeOH splitless:1
98	Dotriacontane	10553638	0.50301	450	C32H66	914	544-85-4	1452.1	t	59.384	223.33	57	246085	None	20180921D ELEPHANT 50%MeOH splitless:1
99	Dotriacontane	9419245	0.44894	450	C32H66	928	544-85-4	1502.3	t	46.358	83.363	85	192105	None	20180921D ELEPHANT 50%MeOH splitless:1
100	Heptacosane	9020647	0.42994	380	C27H56	919	593-49-7	1550.5	t	51.064	215.11	57	211606	None	20180921D ELEPHANT 50%MeOH splitless:1
101	Heptacosane	6519810	0.31075	380	C27H56	898	593-49-7	1597.4	t	35.244	157.48	57	146050	None	20180921D ELEPHANT 50%MeOH splitless:1
102	Hentriacontane	10041766	0.47861	436	C31H64	922	630-04-6	1643.2	t	53.306	120.66	71	220896	None	20180921D ELEPHANT 50%MeOH splitless:1
103	Dotriacontane	6007588	0.28634	450	C32H66	923	544-85-4	1687.2	t	34.469	126.33	57	142836	None	20180921D ELEPHANT 50%MeOH splitless:1
104	Dotriacontane	6167542	0.29396	450	C32H66	892	544-85-4	1730.1	t	35.942	28.727	70	148943	None	20180921D ELEPHANT 50%MeOH splitless:1
105	Dotriacontane	6891677	0.32847	450	C32H66	903	544-85-4	1812.8	t	35.864	55.603	85	148619	None	20180921D ELEPHANT 50%MeOH splitless:1
Total	Total	2098093950	100										47104718

## Sheet: PE E.elephantina
Peak #	Name	Area	Area %	Weight	Formula	Similarity	CAS	1st Dimension Time (s)	Quant Masses	Quant S/N	S/N	UniqueMass	Height	Concerns	Sample
1	2,3-Dihydrooxazole, 2-t-butyl-4-(1-hydroxy-1-methylethyl)-3-methoxycarbonyl-5-methyl-	8483452	0.10917	98	C6H10O	737	36808-01-2	108.8	t	107.76	207.91	43	484530	None	20180921G ELEPHANTORINA PET. ETHER FRACTION (solvent =acetone) splitless:1
2	1-Penten-3-yne, 2-methyl-	8483452	0.10917	80	C6H8	912	926-55-6	109.7	t	107.76	959.72	80	484530	None	20180921G ELEPHANTORINA PET. ETHER FRACTION (solvent =acetone) splitless:1
3	á-Myrcene	234867	0.0030224	136	C10H16	726	123-35-3	113.9	t	7.4942	174.63	93	33697	None	20180921G ELEPHANTORINA PET. ETHER FRACTION (solvent =acetone) splitless:1
4	Acetamide, N,N'-ethylenebis(N-nitro-	6793602	0.087423	234	C6H10N4O6	758	922-89-4	121	t	48.808	143.7	101	219462	None	20180921G ELEPHANTORINA PET. ETHER FRACTION (solvent =acetone) splitless:1
5	Mesitylene	8045744	0.10354	120	C9H12	810	108-67-8	127.1	t	60.239	144.03	105	270859	None	20180921G ELEPHANTORINA PET. ETHER FRACTION (solvent =acetone) splitless:1
6	Acetic acid, 7-chloro-3-methyl-6-oxo-hept-2-enyl ester	8045744	0.10354	218	C10H15ClO3	695	0-00-0	128.1	t	60.239	170.84	81	270859	None	20180921G ELEPHANTORINA PET. ETHER FRACTION (solvent =acetone) splitless:1
7	Dicyandiamide	392746	0.005054	84	C2H4N4	744	461-58-5	131.2	t	11.029	105.03	84	49589	None	20180921G ELEPHANTORINA PET. ETHER FRACTION (solvent =acetone) splitless:1
8	Decane	68255438	0.87834	142	C10H22	952	124-18-5	135.9	t	649.97	1871.7	57	2922522	None	20180921G ELEPHANTORINA PET. ETHER FRACTION (solvent =acetone) splitless:1
9	3-Carene	68255438	0.87834	136	C10H16	866	13466-78-9	137.2	t	649.97	351.3	93	2922522	None	20180921G ELEPHANTORINA PET. ETHER FRACTION (solvent =acetone) splitless:1
10	2,4-Heptadienal, (E,E)-	68395987	0.88015	110	C7H10O	688	4313-03-05	137.4	t	650.51	173.07	81	2924986	None	20180921G ELEPHANTORINA PET. ETHER FRACTION (solvent =acetone) splitless:1
11	2-Thiophenecarboxaldehyde, oxime	28723803	0.36963	127	C5H5NOS	551	29683-84-9	139.8	t	265.86	61.337	127	1195424	None	20180921G ELEPHANTORINA PET. ETHER FRACTION (solvent =acetone) splitless:1
12	Decane, 4-methyl-	28723803	0.36963	156	C11H24	869	2847-72-5	140.7	t	265.86	353.34	43	1195424	None	20180921G ELEPHANTORINA PET. ETHER FRACTION (solvent =acetone) splitless:1
13	Octane, 3,5-dimethyl-	25127855	0.32336	142	C10H22	863	15869-93-9	144	t	235.87	669.46	71	1060567	None	20180921G ELEPHANTORINA PET. ETHER FRACTION (solvent =acetone) splitless:1
14	1-Pentanol, 2-ethyl-	3956699	0.050917	116	C7H16O	813	27522-11-8	149.6	t	47.482	129.92	56	213498	None	20180921G ELEPHANTORINA PET. ETHER FRACTION (solvent =acetone) splitless:1
15	(R)-(-)-2-Methyl-2,4-pentanediol	746836	0.0096106	118	C6H14O2	667	99210-90-9	162.8	t	15.771	128.05	59	70914	None	20180921G ELEPHANTORINA PET. ETHER FRACTION (solvent =acetone) splitless:1
16	2(3H)-Furanone, 5-ethenyldihydro-5-methyl-	7287083	0.093773	126	C7H10O2	855	1073-11-6	165.2	t	37.213	120.66	111	167327	None	20180921G ELEPHANTORINA PET. ETHER FRACTION (solvent =acetone) splitless:1
17	2-Cyclohexen-1-one, 3-methyl-	12244965	0.15757	110	C7H10O	732	1193-18-6	178.5	t	56.701	139.2	82	254952	None	20180921G ELEPHANTORINA PET. ETHER FRACTION (solvent =acetone) splitless:1
18	Carbonic acid, nonyl vinyl ester	12130472	0.1561	214	C12H22O3	761	0-00-0	180.3	t	56.344	104.69	43	253347	None	20180921G ELEPHANTORINA PET. ETHER FRACTION (solvent =acetone) splitless:1
19	N,N'-Bis(2-methyl-2-nitrosopentan-4-one)	11956251	0.15386	258	C12H22N2O4	772	94514-30-4	186.4	t	51.46	151.23	99	231387	None	20180921G ELEPHANTORINA PET. ETHER FRACTION (solvent =acetone) splitless:1
20	1-Octene, 3,7-dimethyl-	24526575	0.31562	140	C10H20	844	4984-01-04	197.7	t	209.52	454.04	69	942100	None	20180921G ELEPHANTORINA PET. ETHER FRACTION (solvent =acetone) splitless:1
21	1-Octene, 3,7-dimethyl-	29613702	0.38108	140	C10H20	846	4984-01-04	201.6	t	225	509.04	70	1011682	None	20180921G ELEPHANTORINA PET. ETHER FRACTION (solvent =acetone) splitless:1
22	Hexane, 2,3,4-trimethyl-	21709085	0.27936	128	C9H20	859	921-47-1	220.5	t	77.862	101.98	71	350101	None	20180921G ELEPHANTORINA PET. ETHER FRACTION (solvent =acetone) splitless:1
23	Nonanal	15230144	0.19599	142	C9H18O	825	124-19-6	226	t	97.813	68.435	68	439808	None	20180921G ELEPHANTORINA PET. ETHER FRACTION (solvent =acetone) splitless:1
24	2(3H)-Furanone, 4,5-dihydro-4-(2,3-dimethyl-2-buten-4-yl)-	45657425	0.58754	168	C10H16O2	676	0-00-0	230.2	t	135.46	286.5	108	609099	None	20180921G ELEPHANTORINA PET. ETHER FRACTION (solvent =acetone) splitless:1
25	4H-Imidazol-4-one, 2-amino-1,5-dihydro-	56928785	0.73258	99	C3H5N3O	802	503-86-6	232.3	t	151.47	259.8	99	681075	None	20180921G ELEPHANTORINA PET. ETHER FRACTION (solvent =acetone) splitless:1
26	2(5H)-Furanone, 5-(2-methyl-2-propenyl)-	10796757	0.13894	138	C8H10O2	624	0-00-0	244.2	t	60.374	303.96	108	271465	None	20180921G ELEPHANTORINA PET. ETHER FRACTION (solvent =acetone) splitless:1
27	Propanoic acid, 3-hydroxy-, hydrazide	3013801	0.038783	104	C3H8N2O2	603	24535-11-3	246.4	t	34.18	51.461	61	153687	None	20180921G ELEPHANTORINA PET. ETHER FRACTION (solvent =acetone) splitless:1
28	Cyclohexanol, 3-methyl-2-(1-methylethyl)-, (1à,2à,3à)-	7033466	0.09051	156	C10H20O	712	31104-61-7	264.8	t	41.317	72.721	152	185781	None	20180921G ELEPHANTORINA PET. ETHER FRACTION (solvent =acetone) splitless:1
29	3-(5-Methylfuryl)-N-furamidopropionamide	11671077	0.15019	262	C13H14N2O4	695	331958-18-0	270.7	t	52.603	250.36	108	236525	None	20180921G ELEPHANTORINA PET. ETHER FRACTION (solvent =acetone) splitless:1
30	2-Butanone, 3,4-epoxy-3-ethyl-	6483921	0.083438	114	C6H10O2	811	17257-82-8	276.2	t	47.808	71.719	72	214964	None	20180921G ELEPHANTORINA PET. ETHER FRACTION (solvent =acetone) splitless:1
31	3-Acetoxytridecane	9443411	0.12152	242	C15H30O2	694	0-00-0	290.9	t	61.018	218.36	101	274365	None	20180921G ELEPHANTORINA PET. ETHER FRACTION (solvent =acetone) splitless:1
32	Dodecane	94435303	1.2152	170	C12H26	936	112-40-3	316.4	t	680.76	2034.9	57	3060967	None	20180921G ELEPHANTORINA PET. ETHER FRACTION (solvent =acetone) splitless:1
33	3,5-Diamino-1,2,4-triazole	12702814	0.16347	99	C2H5N5	849	1455-77-2	318.4	t	202.4	372.72	99	910085	None	20180921G ELEPHANTORINA PET. ETHER FRACTION (solvent =acetone) splitless:1
34	Benzothiazole	36234294	0.46628	135	C7H5NS	963	95-16-9	326.1	t	148.33	2440.3	135	666956	None	20180921G ELEPHANTORINA PET. ETHER FRACTION (solvent =acetone) splitless:1
35	2,6-Dimethyldecane	11483650	0.14778	170	C12H26	796	13150-81-7	328.9	t	115.75	91.855	57	520443	None	20180921G ELEPHANTORINA PET. ETHER FRACTION (solvent =acetone) splitless:1
36	Acetate, 4-hydroxy-3-methyl-2-butenyl-	34693032	0.44645	144	C7H12O3	763	0-00-0	335	t	231.97	1328.3	84	1043045	None	20180921G ELEPHANTORINA PET. ETHER FRACTION (solvent =acetone) splitless:1
37	Ether, 6-methylheptyl vinyl	13823579	0.17789	156	C10H20O	766	10573-35-0	345.3	t	79.806	193.72	71	358844	None	20180921G ELEPHANTORINA PET. ETHER FRACTION (solvent =acetone) splitless:1
38	Dodecane, 4,6-dimethyl-	11375822	0.14639	198	C14H30	891	61141-72-8	354.2	t	74.828	164.34	57	336459	None	20180921G ELEPHANTORINA PET. ETHER FRACTION (solvent =acetone) splitless:1
39	Undecane	8541251	0.10991	156	C11H24	891	1120-21-4	360.2	t	54.186	119.73	57	243642	None	20180921G ELEPHANTORINA PET. ETHER FRACTION (solvent =acetone) splitless:1
40	3-Hexanol, 2-methyl-	8541251	0.10991	116	C7H16O	757	617-29-8	361.6	t	54.186	136.71	73	243642	None	20180921G ELEPHANTORINA PET. ETHER FRACTION (solvent =acetone) splitless:1
41	5-Octen-2-one, 3,6-dimethyl-	8548120	0.11	154	C10H18O	672	64165-21-5	389.5	t	44.491	152.31	83	200050	None	20180921G ELEPHANTORINA PET. ETHER FRACTION (solvent =acetone) splitless:1
42	2,4-Decadienal, (E,E)-	16558561	0.21308	152	C10H16O	914	25152-84-5	404.8	t	62.181	354.5	81	279591	None	20180921G ELEPHANTORINA PET. ETHER FRACTION (solvent =acetone) splitless:1
43	n-Tridecan-1-ol	24750860	0.3185	200	C13H28O	846	112-70-9	410.7	t	158.82	309.66	69	714123	None	20180921G ELEPHANTORINA PET. ETHER FRACTION (solvent =acetone) splitless:1
44	n-Tridecan-1-ol	31588398	0.40649	200	C13H28O	864	112-70-9	418.7	t	232.69	498.83	69	1046252	None	20180921G ELEPHANTORINA PET. ETHER FRACTION (solvent =acetone) splitless:1
45	n-Tridecan-1-ol	39595749	0.50954	200	C13H28O	827	112-70-9	426.1	t	243.3	344.16	69	1093967	None	20180921G ELEPHANTORINA PET. ETHER FRACTION (solvent =acetone) splitless:1
46	2,2-Dimethyl-3-octanone	16242627	0.20902	156	C10H20O	808	5340-64-7	431.3	t	84.617	284.93	99	380474	None	20180921G ELEPHANTORINA PET. ETHER FRACTION (solvent =acetone) splitless:1
47	2-Pentanone, 5-(2-propynyloxy)-	12775841	0.16441	140	C8H12O2	688	55702-70-0	440.2	t	58.201	71.43	101	261698	None	20180921G ELEPHANTORINA PET. ETHER FRACTION (solvent =acetone) splitless:1
48	2,3-Dioxabicyclo[2.2.1]heptane, 1-methyl-	25539356	0.32865	114	C6H10O2	730	0-00-0	456	t	134.28	151.72	98	603761	None	20180921G ELEPHANTORINA PET. ETHER FRACTION (solvent =acetone) splitless:1
49	Tetradecane	85957398	1.1061	198	C14H30	945	629-59-4	505.7	t	634.86	1846	57	2854591	None	20180921G ELEPHANTORINA PET. ETHER FRACTION (solvent =acetone) splitless:1
50	5-Octen-2-one, 3,6-dimethyl-	51269922	0.65976	154	C10H18O	724	64165-21-5	511	t	267.87	1108.9	83	1204439	None	20180921G ELEPHANTORINA PET. ETHER FRACTION (solvent =acetone) splitless:1
51	8-(2-Acetyloxiran-2-yl)-6,6-dimethylocta-3,4-dien-2-one	8940712	0.11505	236	C14H20O3	601	91186-38-8	516.9	t	85.035	101.69	112	382354	None	20180921G ELEPHANTORINA PET. ETHER FRACTION (solvent =acetone) splitless:1
52	Pentanoic acid, 4-methyl-, 1-buten-1-yl ester	22609224	0.29095	170	C10H18O2	655	0-00-0	520.2	t	128.02	227.66	141	575629	None	20180921G ELEPHANTORINA PET. ETHER FRACTION (solvent =acetone) splitless:1
53	Butyric acid, 3,5-dimethylphenyl ester	22609224	0.29095	192	C12H16O2	585	0-00-0	520.9	t	128.02	107.88	122	575629	None	20180921G ELEPHANTORINA PET. ETHER FRACTION (solvent =acetone) splitless:1
54	2,5-Dimethyl-2-(2-tetrahydrofuryl)tetrahydrofuran	6563391	0.084461	170	C10H18O2	825	0-00-0	532.1	t	51.173	655.17	99	230096	None	20180921G ELEPHANTORINA PET. ETHER FRACTION (solvent =acetone) splitless:1
55	Benzaldehyde, 3-(4-fluorobenzyloxy)-4-methoxy-	31086160	0.40003	260	C15H13FO3	620	351066-28-9	539.7	t	158.95	145.08	109	714720	None	20180921G ELEPHANTORINA PET. ETHER FRACTION (solvent =acetone) splitless:1
56	2,5-Dimethyl-2-(2-tetrahydrofuryl)tetrahydrofuran	31086160	0.40003	170	C10H18O2	806	0-00-0	540.6	t	158.95	397.49	43	714720	None	20180921G ELEPHANTORINA PET. ETHER FRACTION (solvent =acetone) splitless:1
57	5-Octen-2-one, 3,6-dimethyl-	31848297	0.40984	154	C10H18O	710	64165-21-5	548.8	t	167.83	713.77	83	754612	None	20180921G ELEPHANTORINA PET. ETHER FRACTION (solvent =acetone) splitless:1
58	3-Acetonylcyclopentanone	3113648	0.040068	140	C8H12O2	614	75359-72-7	558.7	t	39.127	202.25	82	175931	None	20180921G ELEPHANTORINA PET. ETHER FRACTION (solvent =acetone) splitless:1
59	Hexadecane	10236048	0.13172	226	C16H34	859	544-76-3	561.2	t	44.917	41.065	41	201968	None	20180921G ELEPHANTORINA PET. ETHER FRACTION (solvent =acetone) splitless:1
60	Dodecane, 4,6-dimethyl-	5268982	0.067804	198	C14H30	845	61141-72-8	569.9	t	29.739	35.834	113	133718	None	20180921G ELEPHANTORINA PET. ETHER FRACTION (solvent =acetone) splitless:1
61	2-Propen-1-ol, 2-bromo-, acetate	29137711	0.37496	178	C5H7BrO2	703	63915-88-8	584.4	t	103.78	356.35	99	466658	None	20180921G ELEPHANTORINA PET. ETHER FRACTION (solvent =acetone) splitless:1
62	2,2,3,4-Tetramethylhex-5-en-3-ol	7264873	0.093488	156	C10H20O	634	0-00-0	588	t	48.11	208.48	101	216323	None	20180921G ELEPHANTORINA PET. ETHER FRACTION (solvent =acetone) splitless:1
63	n-Tridecan-1-ol	58486649	0.75263	200	C13H28O	833	112-70-9	614.1	t	319.42	146.01	69	1436239	None	20180921G ELEPHANTORINA PET. ETHER FRACTION (solvent =acetone) splitless:1
64	n-Caproic acid vinyl ester	58486649	0.75263	142	C8H14O2	857	3050-69-9	614.9	t	319.42	3003.6	99	1436239	None	20180921G ELEPHANTORINA PET. ETHER FRACTION (solvent =acetone) splitless:1
65	n-Tridecan-1-ol	25529709	0.32853	200	C13H28O	793	112-70-9	620.2	t	138.38	167.67	69	622236	None	20180921G ELEPHANTORINA PET. ETHER FRACTION (solvent =acetone) splitless:1
66	Thiourea, 1-(adamantane-1-carbonyl)-3-cyclohexyl-	11610585	0.14941	320	C18H28N2OS	532	0-00-0	627.3	t	80.164	113.3	180	360453	None	20180921G ELEPHANTORINA PET. ETHER FRACTION (solvent =acetone) splitless:1
67	n-Tridecan-1-ol	11610585	0.14941	200	C13H28O	868	112-70-9	628.9	t	80.164	182.81	69	360453	None	20180921G ELEPHANTORINA PET. ETHER FRACTION (solvent =acetone) splitless:1
68	1-Octanol, 2-butyl-	15488075	0.19931	186	C12H26O	843	3913-02-08	637.3	t	76.342	77.681	55	343268	None	20180921G ELEPHANTORINA PET. ETHER FRACTION (solvent =acetone) splitless:1
69	Diethyl Phthalate	2720568	0.035009	222	C12H14O4	844	84-66-2	662.5	t	23.012	124.24	149	103473	None	20180921G ELEPHANTORINA PET. ETHER FRACTION (solvent =acetone) splitless:1
70	2-(2-Acetoxy-1-propyl)furan, (S)	5490336	0.070652	168	C9H12O3	731	60830-70-8	668.7	t	23.635	103.08	108	106271	None	20180921G ELEPHANTORINA PET. ETHER FRACTION (solvent =acetone) splitless:1
71	Hexadecane	59917067	0.77104	226	C16H34	947	544-76-3	679.4	t	398.72	1124.3	57	1792831	None	20180921G ELEPHANTORINA PET. ETHER FRACTION (solvent =acetone) splitless:1
72	3-Buten-2-one, 4-(2,5,5-trimethyl-3,8-dioxatricyclo[5.1.0.0(2,4)]oct-4-yl)-, [1à,2à,4à(E),7à]-	4362115	0.056134	222	C13H18O3	613	80114-19-8	696.4	t	27.566	144.21	180	123947	None	20180921G ELEPHANTORINA PET. ETHER FRACTION (solvent =acetone) splitless:1
73	3,6-Heptanedione	12128218	0.15607	128	C7H12O2	781	1703-51-1	717.5	t	42.549	366.1	99	191317	None	20180921G ELEPHANTORINA PET. ETHER FRACTION (solvent =acetone) splitless:1
74	threo-2,5-Dimethyl-2-(2-methyl-2-tetrahydrofuryl)tetrahydrofuran	8134475	0.10468	184	C11H20O2	742	0-00-0	755.2	t	31.154	132.45	99	140083	None	20180921G ELEPHANTORINA PET. ETHER FRACTION (solvent =acetone) splitless:1
75	1,7-Dimethyl-4-(1-methylethyl)cyclodecane	17971964	0.23127	210	C15H30	760	645-10-3	792.4	t	64.563	102.66	69	290304	None	20180921G ELEPHANTORINA PET. ETHER FRACTION (solvent =acetone) splitless:1
76	1-Octanol, 2-butyl-	26633056	0.34273	186	C12H26O	844	3913-02-08	799.3	t	105.85	99.73	85	475924	None	20180921G ELEPHANTORINA PET. ETHER FRACTION (solvent =acetone) splitless:1
77	n-Tridecan-1-ol	12380565	0.15932	200	C13H28O	786	112-70-9	806.6	t	49.971	73.393	57	224691	None	20180921G ELEPHANTORINA PET. ETHER FRACTION (solvent =acetone) splitless:1
78	Nonadecane	44977061	0.57878	268	C19H40	928	629-92-5	837	t	252.64	667.46	57	1135977	None	20180921G ELEPHANTORINA PET. ETHER FRACTION (solvent =acetone) splitless:1
79	3-Penten-2-one, 4-amino-	2754417	0.035445	99	C5H9NO	597	1118-66-7	841.5	t	34.729	154.05	84	156157	None	20180921G ELEPHANTORINA PET. ETHER FRACTION (solvent =acetone) splitless:1
80	2-Undecanone, 6,10-dimethyl-	28156048	0.36232	198	C13H26O	868	1604-34-8	865.4	t	132.92	461.9	58	597675	None	20180921G ELEPHANTORINA PET. ETHER FRACTION (solvent =acetone) splitless:1
81	Phthalic acid, 8-chlorooctyl isobutyl ester	6245098	0.080365	368	C20H29ClO4	909	0-00-0	872.8	t	31.925	260.08	149	143549	None	20180921G ELEPHANTORINA PET. ETHER FRACTION (solvent =acetone) splitless:1
82	Hexadecane	14136777	0.18192	226	C16H34	881	544-76-3	910.5	t	63.859	133.39	57	287139	None	20180921G ELEPHANTORINA PET. ETHER FRACTION (solvent =acetone) splitless:1
83	Tridecanoic acid, methyl ester	4625955	0.059529	228	C14H28O2	846	1731-88-0	928.1	t	30.309	490.02	74	136282	None	20180921G ELEPHANTORINA PET. ETHER FRACTION (solvent =acetone) splitless:1
84	Metolachlor	7217097	0.092873	283	C15H22ClNO2	932	51218-45-2	936.5	t	47.285	967.4	162	212614	None	20180921G ELEPHANTORINA PET. ETHER FRACTION (solvent =acetone) splitless:1
85	1,2-Benzenedicarboxylic acid, butyl 2-ethylhexyl ester	19154717	0.24649	334	C20H30O4	925	85-69-8	940.5	t	69.723	1954.6	149	313505	None	20180921G ELEPHANTORINA PET. ETHER FRACTION (solvent =acetone) splitless:1
86	1-Octanol, 2-butyl-	11763488	0.15138	186	C12H26O	853	3913-02-08	945.1	t	60.339	71.699	71	271308	None	20180921G ELEPHANTORINA PET. ETHER FRACTION (solvent =acetone) splitless:1
87	n-Hexadecanoic acid	141529140	1.8213	256	C16H32O2	926	57-10-3	964.4	t	533.38	2268.6	73	2398284	None	20180921G ELEPHANTORINA PET. ETHER FRACTION (solvent =acetone) splitless:1
88	5-Eicosene, (E)-	8106859	0.10432	280	C20H40	861	74685-30-6	976	t	64.891	37.831	125	291776	None	20180921G ELEPHANTORINA PET. ETHER FRACTION (solvent =acetone) splitless:1
89	Decanoic acid, ethyl ester	8106859	0.10432	200	C12H24O2	632	110-38-3	976.5	t	64.891	451.2	88	291776	None	20180921G ELEPHANTORINA PET. ETHER FRACTION (solvent =acetone) splitless:1
90	Eicosane	30389877	0.39107	282	C20H42	934	112-95-8	980.7	t	152.91	266.03	85	687549	None	20180921G ELEPHANTORINA PET. ETHER FRACTION (solvent =acetone) splitless:1
91	Eicosane	10231409	0.13166	282	C20H42	890	112-95-8	1047.8	t	56.598	33.143	70	254490	None	20180921G ELEPHANTORINA PET. ETHER FRACTION (solvent =acetone) splitless:1
92	Nonanoic acid, methyl ester	219554	0.0028253	172	C10H20O2	769	1731-84-6	1064.8	t	3.9022	251.28	74	17546	None	20180921G ELEPHANTORINA PET. ETHER FRACTION (solvent =acetone) splitless:1
93	Oleic Acid	107215891	1.3797	282	C18H34O2	933	112-80-1	1076.8	t	316.49	197.07	84	1423054	None	20180921G ELEPHANTORINA PET. ETHER FRACTION (solvent =acetone) splitless:1
94	Octadecanoic acid	127062413	1.6351	284	C18H36O2	933	57-11-4	1097.1	t	610.32	2498.5	73	2744257	None	20180921G ELEPHANTORINA PET. ETHER FRACTION (solvent =acetone) splitless:1
95	Hexadecanoic acid, 1,1-dimethylethyl ester	16821561	0.21647	312	C20H40O2	752	31158-91-5	1102.8	t	89.054	101.36	257	400422	None	20180921G ELEPHANTORINA PET. ETHER FRACTION (solvent =acetone) splitless:1
96	Octadecanoic acid, ethyl ester	2365283	0.030437	312	C20H40O2	648	111-61-5	1108.9	t	21.091	236.67	88	94833	None	20180921G ELEPHANTORINA PET. ETHER FRACTION (solvent =acetone) splitless:1
97	Heneicosane	23165625	0.29811	296	C21H44	911	629-94-7	1112.7	t	103.98	341.76	57	467530	None	20180921G ELEPHANTORINA PET. ETHER FRACTION (solvent =acetone) splitless:1
98	Tributyl acetylcitrate	10050780	0.12934	402	C20H34O8	823	77-90-7	1146.4	t	45.472	432.64	185	204463	None	20180921G ELEPHANTORINA PET. ETHER FRACTION (solvent =acetone) splitless:1
99	Heptacosane	20678791	0.2661	380	C27H56	929	593-49-7	1174.6	t	91.775	220.87	57	412657	None	20180921G ELEPHANTORINA PET. ETHER FRACTION (solvent =acetone) splitless:1
100	4,8,12,16-Tetramethylheptadecan-4-olide	8556274	0.11011	324	C21H40O2	870	96168-15-9	1193.1	t	48.119	293.57	99	216362	None	20180921G ELEPHANTORINA PET. ETHER FRACTION (solvent =acetone) splitless:1
101	Hexanedioic acid, bis(2-ethylhexyl) ester	64367128	0.8283	370	C22H42O4	902	103-23-1	1225.4	t	343.11	3254.7	129	1542749	None	20180921G ELEPHANTORINA PET. ETHER FRACTION (solvent =acetone) splitless:1
102	Heptacosane	38042101	0.48954	380	C27H56	934	593-49-7	1234.4	t	131.94	183.01	85	593263	None	20180921G ELEPHANTORINA PET. ETHER FRACTION (solvent =acetone) splitless:1
103	Phenol, 2,4-bis(1-methyl-1-phenylethyl)-	4197895	0.05402	330	C24H26O	851	2772-45-4	1259.9	t	24.502	450.44	315	110171	None	20180921G ELEPHANTORINA PET. ETHER FRACTION (solvent =acetone) splitless:1
104	Bis(2-ethylhexyl) phthalate	1904408	0.024507	390	C24H38O4	848	117-81-7	1273.7	t	13.455	147.52	149	60501	None	20180921G ELEPHANTORINA PET. ETHER FRACTION (solvent =acetone) splitless:1
105	Bumetrizole	797042	0.010257	315	C17H18ClN3O	798	3896-11-05	1286.3	t	9.8364	44.906	272	44229	None	20180921G ELEPHANTORINA PET. ETHER FRACTION (solvent =acetone) splitless:1
106	Dotriacontane	13021845	0.16757	450	C32H66	909	544-85-4	1292.4	t	75.457	94.685	43	339286	None	20180921G ELEPHANTORINA PET. ETHER FRACTION (solvent =acetone) splitless:1
107	Diisooctyl phthalate	1302662087	16.763	390	C24H38O4	926	131-20-4	1304.5	t	5572.7	110839	149	25057374	None	20180921G ELEPHANTORINA PET. ETHER FRACTION (solvent =acetone) splitless:1
108	Dotriacontane	22893754	0.29461	450	C32H66	933	544-85-4	1347.2	t	111.13	174.81	85	499709	None	20180921G ELEPHANTORINA PET. ETHER FRACTION (solvent =acetone) splitless:1
109	Hexacosane	19883545	0.25587	366	C26H54	924	630-01-3	1400.7	t	93.319	238.61	57	419602	None	20180921G ELEPHANTORINA PET. ETHER FRACTION (solvent =acetone) splitless:1
110	1,3-Benzenedicarboxylic acid, bis(2-ethylhexyl) ester	8796789	0.1132	390	C24H38O4	853	137-89-3	1413.7	t	28.79	94.225	261	129454	None	20180921G ELEPHANTORINA PET. ETHER FRACTION (solvent =acetone) splitless:1
111	Hexadecanoic acid, 15-methyl-, methyl ester	8796789	0.1132	284	C18H36O2	873	6929-04-0	1416	t	28.79	149.39	74	129454	None	20180921G ELEPHANTORINA PET. ETHER FRACTION (solvent =acetone) splitless:1
112	Dotriacontane	22624579	0.29114	450	C32H66	901	544-85-4	1452.4	t	93.327	158.21	71	419636	None	20180921G ELEPHANTORINA PET. ETHER FRACTION (solvent =acetone) splitless:1
113	Didecan-2-yl phthalate	2916331	0.037529	446	C28H46O4	735	28029-89-2	1457.1	t	21.805	150.98	149	98045	None	20180921G ELEPHANTORINA PET. ETHER FRACTION (solvent =acetone) splitless:1
114	4-Nitrophenyl laurate	7965209	0.1025	321	C18H27NO4	683	1956-11-02	1465.6	t	30.793	294.75	183	138459	None	20180921G ELEPHANTORINA PET. ETHER FRACTION (solvent =acetone) splitless:1
115	Nicolaioidesin B	8569837	0.11028	406	C26H30O4	716	475579-26-1	1486.6	t	34.464	145.15	167	154966	None	20180921G ELEPHANTORINA PET. ETHER FRACTION (solvent =acetone) splitless:1
116	1,2-Benzenedicarboxylic acid, bis(8-methylnonyl) ester	7531304	0.096916	446	C28H46O4	810	89-16-7	1499.3	t	82.91	202.54	149	372797	None	20180921G ELEPHANTORINA PET. ETHER FRACTION (solvent =acetone) splitless:1
117	Dotriacontane	38402675	0.49418	450	C32H66	873	544-85-4	1502.6	t	127.36	187.97	322	572684	None	20180921G ELEPHANTORINA PET. ETHER FRACTION (solvent =acetone) splitless:1
118	Phthalic acid, decyl hept-3-yl ester	7815407	0.10057	404	C25H40O4	828	0-00-0	1504.7	t	82.704	64.481	150	371874	None	20180921G ELEPHANTORINA PET. ETHER FRACTION (solvent =acetone) splitless:1
119	Hexadecanoic acid, 15-methyl-, methyl ester	25050764	0.32236	284	C18H36O2	837	6929-04-0	1517.5	t	81.999	68.741	88	368701	None	20180921G ELEPHANTORINA PET. ETHER FRACTION (solvent =acetone) splitless:1
120	Ethane, 1-(diisopropylphosphino)-2-(diisopropylphosphinyl)-	25050764	0.32236	278	C14H32OP2	512	0-00-0	1518.2	t	81.999	250.96	235	368701	None	20180921G ELEPHANTORINA PET. ETHER FRACTION (solvent =acetone) splitless:1
121	Dotriacontane	18820839	0.24219	450	C32H66	900	544-85-4	1550.9	t	80.072	37.687	99	360038	None	20180921G ELEPHANTORINA PET. ETHER FRACTION (solvent =acetone) splitless:1
122	4-Azapyrene	835744	0.010755	203	C15H9N	630	194-03-6	1558.3	t	10.043	114.33	203	45159	None	20180921G ELEPHANTORINA PET. ETHER FRACTION (solvent =acetone) splitless:1
123	1H-imidazole-2-methanol, 1-dodecyl-	8704095	0.11201	266	C16H30N2O	521	0-00-0	1565.2	t	31.875	26.967	193	143325	None	20180921G ELEPHANTORINA PET. ETHER FRACTION (solvent =acetone) splitless:1
124	Benzoic acid, 4-[(2,4-dimethoxy-6-pentylbenzoyl)oxy]-2-methoxy-6-pentyl-, methyl ester	1289148	0.016589	486	C28H38O7	720	5366-08-05	1584.9	t	10.729	55.204	236	48240	None	20180921G ELEPHANTORINA PET. ETHER FRACTION (solvent =acetone) splitless:1
125	Hexanoic acid, tridec-2-ynyl ester	25110729	0.32314	294	C19H34O2	633	0-00-0	1591.1	t	133.29	596.84	237	599314	None	20180921G ELEPHANTORINA PET. ETHER FRACTION (solvent =acetone) splitless:1
126	dl-à-Tocopherol	25110729	0.32314	430	C29H50O2	731	10191-41-0	1592.3	t	133.29	458.39	165	599314	None	20180921G ELEPHANTORINA PET. ETHER FRACTION (solvent =acetone) splitless:1
127	Carbonic acid, eicosyl vinyl ester	75872469	0.97636	368	C23H44O3	926	0-00-0	1598.6	t	342.75	748.87	57	1541128	None	20180921G ELEPHANTORINA PET. ETHER FRACTION (solvent =acetone) splitless:1
128	Tridecanoic acid, methyl ester	3734587	0.048058	228	C14H28O2	809	1731-88-0	1613.7	t	32.258	204.97	74	145045	None	20180921G ELEPHANTORINA PET. ETHER FRACTION (solvent =acetone) splitless:1
129	Stigmasterol	157935892	2.0324	412	C29H48O	907	83-48-7	1630.7	t	602.86	720.95	271	2710712	None	20180921G ELEPHANTORINA PET. ETHER FRACTION (solvent =acetone) splitless:1
130	Unknown 1	26861265	0.34566	386	C28H50	410	24643-46-7	1634.1	t	249.4	153.13	257	1121393	None	20180921G ELEPHANTORINA PET. ETHER FRACTION (solvent =acetone) splitless:1
131	Dotriacontane	8351130	0.10747	450	C32H66	914	544-85-4	1645.4	t	50.579	191.5	57	227426	None	20180921G ELEPHANTORINA PET. ETHER FRACTION (solvent =acetone) splitless:1
132	Ergosta-7,22-dien-3-ol, (3á,22E)-	170182295	2.19	398	C28H46O	663	17608-76-3	1656.3	t	1387.9	5652.4	271	6240440	None	20180921G ELEPHANTORINA PET. ETHER FRACTION (solvent =acetone) splitless:1
133	Pregnenolone	614977187	7.9138	316	C21H32O2	545	145-13-1	1657.3	t	1674	1560.7	273	7526843	None	20180921G ELEPHANTORINA PET. ETHER FRACTION (solvent =acetone) splitless:1
134	á-Sitosterol	607862298	7.8222	414	C29H50O	771	83-46-5	1659.3	t	1666.5	1443.6	414	7493115	None	20180921G ELEPHANTORINA PET. ETHER FRACTION (solvent =acetone) splitless:1
135	Stigmastanol	91696724	1.18	416	C29H52O	790	19466-47-8	1662.2	t	737.06	843.39	233	3314147	None	20180921G ELEPHANTORINA PET. ETHER FRACTION (solvent =acetone) splitless:1
136	Lup-20(29)-en-3-one	68231424	0.87803	424	C30H48O	897	1617-70-5	1673.1	t	409.03	1268	205	1839173	None	20180921G ELEPHANTORINA PET. ETHER FRACTION (solvent =acetone) splitless:1
137	á-Sitosterol	119501659	1.5378	414	C29H50O	820	83-46-5	1683.1	t	1332.6	2299.5	414	5991847	None	20180921G ELEPHANTORINA PET. ETHER FRACTION (solvent =acetone) splitless:1
138	Unknown 2	276692794	3.5606	396	C24H28O3S	468	4680-43-7	1684.6	t	1678.7	304.77	396	7548094	None	20180921G ELEPHANTORINA PET. ETHER FRACTION (solvent =acetone) splitless:1
139	Lupeol	620081087	7.9795	426	C30H50O	907	545-47-1	1686.6	t	1865.9	1735.8	207	8389693	None	20180921G ELEPHANTORINA PET. ETHER FRACTION (solvent =acetone) splitless:1
140	9,19-Cycloergost-24(28)-en-3-ol, 4,14-dimethyl-, acetate, (3á,4à,5à)-	634272433	8.1621	468	C32H52O2	773	10376-42-8	1687.7	t	1879.7	679.26	365	8452072	None	20180921G ELEPHANTORINA PET. ETHER FRACTION (solvent =acetone) splitless:1
141	Hexadecanoic acid, 2-hydroxy-1-(hydroxymethyl)ethyl ester	7609506	0.097922	330	C19H38O4	761	23470-00-0	1701.1	t	46.35	75.198	84	208411	None	20180921G ELEPHANTORINA PET. ETHER FRACTION (solvent =acetone) splitless:1
142	m-Camphorene	24626704	0.31691	272	C20H32	682	20016-73-3	1711.2	t	111.51	71.137	216	501398	None	20180921G ELEPHANTORINA PET. ETHER FRACTION (solvent =acetone) splitless:1
143	1,3,6,10-Cyclotetradecatetraene, 3,7,11-trimethyl-14-(1-methylethyl)-, [S-(E,Z,E,E)]-	24626704	0.31691	272	C20H32	763	1898-13-1	1711.8	t	111.51	72.75	201	501398	None	20180921G ELEPHANTORINA PET. ETHER FRACTION (solvent =acetone) splitless:1
144	Bufa-20,22-dienolide, 14,15-epoxy-3,16-dihydroxy-, (3á,5á,15á,16á)-	3354903	0.043172	400	C24H32O5	604	4026-95-3	1725	t	25.429	181.58	133	114338	None	20180921G ELEPHANTORINA PET. ETHER FRACTION (solvent =acetone) splitless:1
145	Vitamin E	20625034	0.26541	430	C29H50O2	827	59-02-9	1730.6	t	91.209	864.42	165	410114	None	20180921G ELEPHANTORINA PET. ETHER FRACTION (solvent =acetone) splitless:1
146	9,19-Cycloergost-24(28)-en-3-ol, 4,14-dimethyl-, acetate, (3á,4à,5à)-	12486146	0.16068	468	C32H52O2	829	10376-42-8	1752.3	t	60.697	71.573	107	272919	None	20180921G ELEPHANTORINA PET. ETHER FRACTION (solvent =acetone) splitless:1
147	9,19-Cycloergost-24(28)-en-3-ol, 4,14-dimethyl-, acetate, (3á,4à,5à)-	15008839	0.19314	468	C32H52O2	803	10376-42-8	1759.8	t	55.321	46.017	95	248749	None	20180921G ELEPHANTORINA PET. ETHER FRACTION (solvent =acetone) splitless:1
148	2,6,10,14-Hexadecatetraen-1-ol, 3,7,11,15-tetramethyl-, acetate, (E,E,E)-	15639130	0.20125	332	C22H36O2	778	61691-98-3	1773.9	t	69.456	161.25	59	312304	None	20180921G ELEPHANTORINA PET. ETHER FRACTION (solvent =acetone) splitless:1
149	Lupeol	13438799	0.17294	426	C30H50O	798	545-47-1	1786.1	t	190.72	208.87	59	857578	None	20180921G ELEPHANTORINA PET. ETHER FRACTION (solvent =acetone) splitless:1
150	Hexadecanoic acid, 2-hydroxy-1-(hydroxymethyl)ethyl ester	82027791	1.0556	330	C19H38O4	828	23470-00-0	1788.3	t	300.33	712.18	74	1350403	None	20180921G ELEPHANTORINA PET. ETHER FRACTION (solvent =acetone) splitless:1
151	Hexadecanoic acid, 2-hydroxy-1-(hydroxymethyl)ethyl ester	6797811	0.087477	330	C19H38O4	811	23470-00-0	1870.7	t	33.84	45.696	57	152159	None	20180921G ELEPHANTORINA PET. ETHER FRACTION (solvent =acetone) splitless:1
Total	Total	7770952374	100										163987308

## Sheet: PE. S. longiflorus
Peak #	Name	Area	Area %	Weight	Formula	Similarity	CAS	1st Dimension Time (s)	Quant Masses	Quant S/N	S/N	UniqueMass	Height	Concerns	Sample
1	4-Penten-2-one, 4-methyl-	9253161	0.066954	98	C6H10O	737	3744-02-03	108.9	t	113.15	252.37	43	492684	None	20180921H SENEC10 sp PET ETHER FRACTION (solvent =acetone) splitless:1
2	1-Penten-3-yne, 2-methyl-	9253161	0.066954	80	C6H8	911	926-55-6	109.7	t	113.15	971.78	80	492684	None	20180921H SENEC10 sp PET ETHER FRACTION (solvent =acetone) splitless:1
3	Mesitylene	2281316	0.016507	120	C9H12	918	108-67-8	127	t	20.575	121.76	105	89590	None	20180921H SENEC10 sp PET ETHER FRACTION (solvent =acetone) splitless:1
4	Decane	57270670	0.4144	142	C10H22	954	124-18-5	135.7	t	614.26	2204.3	57	2674667	None	20180921H SENEC10 sp PET ETHER FRACTION (solvent =acetone) splitless:1
5	2-Thiophenecarboxaldehyde, oxime	24010293	0.17373	127	C5H5NOS	528	29683-84-9	139.7	t	241.38	42.804	81	1051044	None	20180921H SENEC10 sp PET ETHER FRACTION (solvent =acetone) splitless:1
6	Octane, 3,5-dimethyl-	24010293	0.17373	142	C10H22	896	15869-93-9	140.5	t	241.38	397.33	43	1051044	None	20180921H SENEC10 sp PET ETHER FRACTION (solvent =acetone) splitless:1
7	Octane, 3,5-dimethyl-	24939447	0.18046	142	C10H22	869	15869-93-9	143.8	t	243.05	515.34	70	1058310	None	20180921H SENEC10 sp PET ETHER FRACTION (solvent =acetone) splitless:1
8	1-Pentanol, 2-ethyl-	3927710	0.02842	116	C7H16O	821	27522-11-8	149.5	t	45.815	155.51	56	199492	None	20180921H SENEC10 sp PET ETHER FRACTION (solvent =acetone) splitless:1
9	1-Octene, 3,7-dimethyl-	21783475	0.15762	140	C10H20	841	4984-01-04	197.6	t	197.42	488.43	69	859640	None	20180921H SENEC10 sp PET ETHER FRACTION (solvent =acetone) splitless:1
10	1-Octene, 3,7-dimethyl-	26634435	0.19272	140	C10H20	851	4984-01-04	201.5	t	218.68	597.15	70	952195	None	20180921H SENEC10 sp PET ETHER FRACTION (solvent =acetone) splitless:1
11	Undecane	3491236	0.025262	156	C11H24	888	1120-21-4	220.7	t	27.441	51.975	41	119485	None	20180921H SENEC10 sp PET ETHER FRACTION (solvent =acetone) splitless:1
12	Silane, tetraethenyl-	5110075	0.036976	136	C8H12Si	641	1112-55-6	230.4	t	35.748	113.26	108	155656	None	20180921H SENEC10 sp PET ETHER FRACTION (solvent =acetone) splitless:1
13	Octane, 3-methyl-	4591768	0.033225	128	C9H20	761	2216-33-3	235	t	30.778	109.34	57	134015	None	20180921H SENEC10 sp PET ETHER FRACTION (solvent =acetone) splitless:1
14	3-Methyl-but-2-enoic acid, 1,7,7-trimethyl-bicyclo[2.2.1]hept-2-yl ester	4571478	0.033078	236	C15H24O2	620	91404-82-9	244.4	t	23.27	112.07	108	101323	None	20180921H SENEC10 sp PET ETHER FRACTION (solvent =acetone) splitless:1
15	Dichloroacetic acid, 4-methylpentyl ester	4167612	0.030156	212	C8H14Cl2O2	680	0-00-0	290.8	t	30.286	82.374	43	131875	None	20180921H SENEC10 sp PET ETHER FRACTION (solvent =acetone) splitless:1
16	Dodecane	83468898	0.60396	170	C12H26	947	112-40-3	316.6	t	633.33	2280.3	57	2757684	None	20180921H SENEC10 sp PET ETHER FRACTION (solvent =acetone) splitless:1
17	Benzothiazole	19358849	0.14008	135	C7H5NS	953	95-16-9	327.1	t	87.952	837.09	135	382967	None	20180921H SENEC10 sp PET ETHER FRACTION (solvent =acetone) splitless:1
18	Decane	19343565	0.13997	142	C10H22	855	124-18-5	328.8	t	87.911	61.914	70	382790	None	20180921H SENEC10 sp PET ETHER FRACTION (solvent =acetone) splitless:1
19	Acetate, 4-hydroxy-3-methyl-2-butenyl-	17787504	0.12871	144	C7H12O3	748	0-00-0	335.1	t	118.41	793.35	84	515582	None	20180921H SENEC10 sp PET ETHER FRACTION (solvent =acetone) splitless:1
20	4-Decene, 7-methyl-, (E)-	10079202	0.072931	154	C11H22	723	62338-48-1	345.2	t	53.79	109.34	43	234218	None	20180921H SENEC10 sp PET ETHER FRACTION (solvent =acetone) splitless:1
21	Dodecane, 4,6-dimethyl-	10079202	0.072931	198	C14H30	781	61141-72-8	346.1	t	53.79	101.65	57	234218	None	20180921H SENEC10 sp PET ETHER FRACTION (solvent =acetone) splitless:1
22	Dodecane, 4,6-dimethyl-	10427604	0.075452	198	C14H30	909	61141-72-8	354.4	t	72.351	208.58	57	315037	None	20180921H SENEC10 sp PET ETHER FRACTION (solvent =acetone) splitless:1
23	Undecane	6775024	0.049023	156	C11H24	878	1120-21-4	360.4	t	46.847	138.11	57	203983	None	20180921H SENEC10 sp PET ETHER FRACTION (solvent =acetone) splitless:1
24	Decane, 2,6,8-trimethyl-	5061274	0.036622	184	C13H28	853	62108-26-3	366.4	t	23.59	86.391	71	102717	None	20180921H SENEC10 sp PET ETHER FRACTION (solvent =acetone) splitless:1
25	2-Decenal, (Z)-	11875160	0.085926	154	C10H18O	853	2497-25-8	375.2	t	44.229	47.403	55	192587	None	20180921H SENEC10 sp PET ETHER FRACTION (solvent =acetone) splitless:1
26	n-Tridecan-1-ol	22832354	0.16521	200	C13H28O	860	112-70-9	410.8	t	151.27	356.97	69	658685	None	20180921H SENEC10 sp PET ETHER FRACTION (solvent =acetone) splitless:1
27	n-Tridecan-1-ol	36503788	0.26413	200	C13H28O	857	112-70-9	418.9	t	264.13	603.83	69	1150084	None	20180921H SENEC10 sp PET ETHER FRACTION (solvent =acetone) splitless:1
28	n-Tridecan-1-ol	27408918	0.19833	200	C13H28O	855	112-70-9	426.3	t	187.8	400.38	69	817726	None	20180921H SENEC10 sp PET ETHER FRACTION (solvent =acetone) splitless:1
29	Tetradecane	5256659	0.038036	198	C14H30	863	629-59-4	432	t	35.788	112.48	57	155832	None	20180921H SENEC10 sp PET ETHER FRACTION (solvent =acetone) splitless:1
30	2,3-Dioxabicyclo[2.2.1]heptane, 1-methyl-	9734523	0.070437	114	C6H10O2	724	0-00-0	456.3	t	51.207	210.84	84	222968	None	20180921H SENEC10 sp PET ETHER FRACTION (solvent =acetone) splitless:1
31	Hexane, 2,3,5-trimethyl-	5861552	0.042413	128	C9H20	841	1069-53-0	461.8	t	42.025	36.919	140	182990	None	20180921H SENEC10 sp PET ETHER FRACTION (solvent =acetone) splitless:1
32	Copaene	11940224	0.086397	204	C15H24	896	3856-25-5	467.2	t	86.608	416.62	119	377115	None	20180921H SENEC10 sp PET ETHER FRACTION (solvent =acetone) splitless:1
33	Cyclohexane, 1-ethenyl-1-methyl-2,4-bis(1-methylethenyl)-	6471878	0.046829	204	C15H24	868	110823-68-2	483.4	t	95.995	107.01	68	417989	None	20180921H SENEC10 sp PET ETHER FRACTION (solvent =acetone) splitless:1
34	1H-Cycloprop[e]azulene, 1a,2,3,4,4a,5,6,7b-octahydro-1,1,4,7-tetramethyl-, [1aR-(1aà,4à,4aá,7bà)]-	107927508	0.78094	204	C15H24	900	489-40-7	486.7	t	770.67	6239.1	204	3355718	None	20180921H SENEC10 sp PET ETHER FRACTION (solvent =acetone) splitless:1
35	Tetradecane	84508562	0.61149	198	C14H30	946	629-59-4	505.8	t	600.33	2083.8	57	2614009	None	20180921H SENEC10 sp PET ETHER FRACTION (solvent =acetone) splitless:1
36	5-Octen-2-one, 3,6-dimethyl-	24465764	0.17703	154	C10H18O	683	64165-21-5	511.1	t	94.362	420.18	83	410880	None	20180921H SENEC10 sp PET ETHER FRACTION (solvent =acetone) splitless:1
37	1-Ethanone, 1-[5-methyl-1-[4-(5-methyl-1,2,4-oxadiazol-3-yl)-1,2,5-oxadiazol-3-yl]-1H-1,2,3-triazol-4-yl]-	9689595	0.070112	275	C10H9N7O3	585	0-00-0	520.2	t	50.838	85.152	141	221363	None	20180921H SENEC10 sp PET ETHER FRACTION (solvent =acetone) splitless:1
38	10,10-Dimethyl-2,6-dimethylenebicyclo[7.2.0]undecane	1219758	0.0088259	204	C15H24	696	357414-37-0	528.7	t	12.049	149.43	120	52466	None	20180921H SENEC10 sp PET ETHER FRACTION (solvent =acetone) splitless:1
39	2-Propen-1-ol, 2-bromo-, acetate	978610	0.007081	178	C5H7BrO2	841	63915-88-8	532.2	t	9.9254	212.01	99	43218	None	20180921H SENEC10 sp PET ETHER FRACTION (solvent =acetone) splitless:1
40	1,4,6-Trimethyl-1,2,3,3a,4,7,8,8a-octahydro-4,7-ethanoazulene	9741764	0.07049	204	C15H24	875	65128-08-7	538.4	t	53.615	381.85	108	233455	None	20180921H SENEC10 sp PET ETHER FRACTION (solvent =acetone) splitless:1
41	2,5-Dimethyl-2-(2-tetrahydrofuryl)tetrahydrofuran	9741764	0.07049	170	C10H18O2	780	0-00-0	540.7	t	53.615	416.16	99	233455	None	20180921H SENEC10 sp PET ETHER FRACTION (solvent =acetone) splitless:1
42	5-Octen-2-one, 3,6-dimethyl-	5227945	0.037828	154	C10H18O	728	64165-21-5	549	t	40.557	245.69	83	176595	None	20180921H SENEC10 sp PET ETHER FRACTION (solvent =acetone) splitless:1
43	Heptadecane, 2,6,10,14-tetramethyl-	2174798	0.015736	296	C21H44	867	18344-37-1	554.6	t	32.13	116.28	71	139904	None	20180921H SENEC10 sp PET ETHER FRACTION (solvent =acetone) splitless:1
44	à-Farnesene	3863524	0.027956	204	C15H24	700	502-61-4	557	t	23.441	110.31	147	102067	None	20180921H SENEC10 sp PET ETHER FRACTION (solvent =acetone) splitless:1
45	ç-Muurolene	3863524	0.027956	204	C15H24	806	30021-74-0	557.4	t	23.441	143.29	161	102067	None	20180921H SENEC10 sp PET ETHER FRACTION (solvent =acetone) splitless:1
46	Hexadecane	3759467	0.027203	226	C16H34	826	544-76-3	561.2	t	49.862	134.87	57	217115	None	20180921H SENEC10 sp PET ETHER FRACTION (solvent =acetone) splitless:1
47	Naphthalene, 1,2,3,4,4a,5,6,8a-octahydro-4a,8-dimethyl-2-(1-methylethenyl)-, [2R-(2à,4aà,8aá)]-	66422984	0.48062	204	C15H24	937	473-13-2	564.5	t	418.05	862.49	93	1820311	None	20180921H SENEC10 sp PET ETHER FRACTION (solvent =acetone) splitless:1
48	1-Octadecanesulphonyl chloride	15957830	0.11547	352	C18H37ClO2S	731	0-00-0	570.3	t	94.374	124.4	71	410932	None	20180921H SENEC10 sp PET ETHER FRACTION (solvent =acetone) splitless:1
49	2-Isopropenyl-4a,8-dimethyl-1,2,3,4,4a,5,6,8a-octahydronaphthalene	22479004	0.16265	204	C15H24	715	0-00-0	571.7	t	117.36	211.27	189	511031	None	20180921H SENEC10 sp PET ETHER FRACTION (solvent =acetone) splitless:1
50	1H-Cyclopropa[a]naphthalene, 1a,2,6,7,7a,7b-hexahydro-1,1,7,7a-tetramethyl-, [1aR-(1aà,7à,7aà,7bà)]-	11894574	0.086067	202	C15H22	670	34143-96-9	578.4	t	81.693	146.38	145	355715	None	20180921H SENEC10 sp PET ETHER FRACTION (solvent =acetone) splitless:1
51	(1R,4aS,8aR)-1-Isopropyl-4,7-dimethyl-1,2,4a,5,6,8a-hexahydronaphthalene	11894574	0.086067	204	C15H24	868	20085-19-2	579.4	t	81.693	477.81	105	355715	None	20180921H SENEC10 sp PET ETHER FRACTION (solvent =acetone) splitless:1
52	2-Propen-1-ol, 2-bromo-, acetate	125981	0.00091157	178	C5H7BrO2	616	63915-88-8	584.2	t	3.8998	79.612	95	16981	None	20180921H SENEC10 sp PET ETHER FRACTION (solvent =acetone) splitless:1
53	(-)-à-Panasinsen	37615414	0.27218	204	C15H24	877	56633-28-4	590.1	t	232.13	1495.6	161	1010773	None	20180921H SENEC10 sp PET ETHER FRACTION (solvent =acetone) splitless:1
54	1-Isopropyl-4,7-dimethyl-1,2,3,5,6,8a-hexahydronaphthalene	9241479	0.06687	204	C15H24	749	16729-01-4	596.7	t	49.568	110.83	134	215834	None	20180921H SENEC10 sp PET ETHER FRACTION (solvent =acetone) splitless:1
55	Naphthalene, 1,2,3,5,6,8a-hexahydro-4,7-dimethyl-1-(1-methylethyl)-, (1S-cis)-	9397570	0.067999	204	C15H24	678	483-76-1	597.5	t	50.201	251.11	159	218590	None	20180921H SENEC10 sp PET ETHER FRACTION (solvent =acetone) splitless:1
56	à-Calacorene	3175424	0.022977	200	C15H20	630	21391-99-1	612.6	t	47.714	119.95	157	207761	None	20180921H SENEC10 sp PET ETHER FRACTION (solvent =acetone) splitless:1
57	1-Octanol, 2-butyl-	19327392	0.13985	186	C12H26O	781	3913-02-08	614.1	t	105.03	95.311	111	457338	None	20180921H SENEC10 sp PET ETHER FRACTION (solvent =acetone) splitless:1
58	Hexanoic acid, anhydride	19527568	0.1413	214	C12H22O3	843	2051-49-2	615.4	t	105.64	719.74	99	460000	None	20180921H SENEC10 sp PET ETHER FRACTION (solvent =acetone) splitless:1
59	p-Heptylacetophenone	2357227	0.017056	218	C15H22O	795	37593-03-6	616.7	t	56.88	210.75	203	247673	None	20180921H SENEC10 sp PET ETHER FRACTION (solvent =acetone) splitless:1
60	n-Tridecan-1-ol	16815531	0.12167	200	C13H28O	856	112-70-9	620.2	t	92.696	184.15	69	403624	None	20180921H SENEC10 sp PET ETHER FRACTION (solvent =acetone) splitless:1
61	n-Tridecan-1-ol	11350811	0.082132	200	C13H28O	829	112-70-9	629	t	76.286	206.77	69	332171	None	20180921H SENEC10 sp PET ETHER FRACTION (solvent =acetone) splitless:1
62	1-Octanol, 2-butyl-	9489109	0.068661	186	C12H26O	865	3913-02-08	637.9	t	72.266	123.72	57	314664	None	20180921H SENEC10 sp PET ETHER FRACTION (solvent =acetone) splitless:1
63	Caryophyllene oxide	16787619	0.12147	220	C15H24O	864	1139-30-6	642.1	t	94.654	161.9	79	412151	None	20180921H SENEC10 sp PET ETHER FRACTION (solvent =acetone) splitless:1
64	1H-Cycloprop[e]azulen-4-ol, decahydro-1,1,4,7-tetramethyl-, [1aR-(1aà,4á,4aá,7à,7aá,7bà)]-	25315042	0.18317	222	C15H26O	867	552-02-3	653.9	t	167.28	300.38	161	728367	None	20180921H SENEC10 sp PET ETHER FRACTION (solvent =acetone) splitless:1
65	Hexadecane	65284964	0.47239	226	C16H34	949	544-76-3	679.5	t	398.04	1305.1	57	1733170	None	20180921H SENEC10 sp PET ETHER FRACTION (solvent =acetone) splitless:1
66	Ledene oxide-(II)	13877782	0.10042	220	C15H24O	809	0-00-0	684.7	t	79.938	72.323	145	348073	None	20180921H SENEC10 sp PET ETHER FRACTION (solvent =acetone) splitless:1
67	.tau.-Cadinol	16024573	0.11595	222	C15H26O	826	5937-11-01	698	t	72.399	65.035	134	315247	None	20180921H SENEC10 sp PET ETHER FRACTION (solvent =acetone) splitless:1
68	Unknown 1	5125793	0.037089	229	C11H16FNO3	481	61338-98-5	703.4	t	45.965	36.183	149	200146	None	20180921H SENEC10 sp PET ETHER FRACTION (solvent =acetone) splitless:1
69	à-Cadinol	22003048	0.15921	222	C15H26O	879	481-34-5	708.1	t	141.91	241.16	121	617897	None	20180921H SENEC10 sp PET ETHER FRACTION (solvent =acetone) splitless:1
70	(1R,4S)-4-Isopropyl-1,6-dimethyl-1,2,3,4-tetrahydronaphthalen-1-ol	2486104	0.017989	218	C15H22O	721	123931-36-2	710.1	t	53.614	182.32	157	233452	None	20180921H SENEC10 sp PET ETHER FRACTION (solvent =acetone) splitless:1
71	4-Penten-2-one, 4-methyl-	9972664	0.07216	98	C6H10O	711	3744-02-03	715.6	t	54.838	187.23	43	238779	None	20180921H SENEC10 sp PET ETHER FRACTION (solvent =acetone) splitless:1
72	Pregna-5,9(11)-dien-20-ol-3-one ethylene ketal	1854938	0.013422	358	C23H34O3	661	0-00-0	718.6	t	34.684	100.96	99	151022	None	20180921H SENEC10 sp PET ETHER FRACTION (solvent =acetone) splitless:1
73	2H-Cyclopropa[g]benzofuran, 4,5,5a,6,6a,6b-hexahydro-4,4,6b-trimethyl-2-(1-methylethenyl)-	10803317	0.078171	218	C15H22O	800	102681-49-2	746.1	t	56.107	93.079	159	244307	None	20180921H SENEC10 sp PET ETHER FRACTION (solvent =acetone) splitless:1
74	5-Octen-2-one, 3,6-dimethyl-	18055649	0.13065	154	C10H18O	709	64165-21-5	791.1	t	81.434	115.05	83	354589	None	20180921H SENEC10 sp PET ETHER FRACTION (solvent =acetone) splitless:1
75	1-Octadecanesulphonyl chloride	20418377	0.14774	352	C18H37ClO2S	732	0-00-0	792.4	t	88.825	129.9	69	386767	None	20180921H SENEC10 sp PET ETHER FRACTION (solvent =acetone) splitless:1
76	á-ylangene	77063278	0.55762	204	C15H24	860	0-00-0	798.8	t	478.68	1708.9	161	2084292	None	20180921H SENEC10 sp PET ETHER FRACTION (solvent =acetone) splitless:1
77	11-Methyldodecanol	10919028	0.079008	200	C13H28O	807	85763-57-1	806.8	t	50.837	77.068	111	221360	None	20180921H SENEC10 sp PET ETHER FRACTION (solvent =acetone) splitless:1
78	11-Tricosene	7690719	0.055649	322	C23H46	765	52078-56-5	817.2	t	46.993	67.648	111	204621	None	20180921H SENEC10 sp PET ETHER FRACTION (solvent =acetone) splitless:1
79	Nonadecane	37857849	0.27393	268	C19H40	925	629-92-5	837	t	227.66	666.47	57	991280	None	20180921H SENEC10 sp PET ETHER FRACTION (solvent =acetone) splitless:1
80	2-Dodecanone	8534756	0.061756	184	C12H24O	798	6175-49-1	865.7	t	50.507	192.99	58	219923	None	20180921H SENEC10 sp PET ETHER FRACTION (solvent =acetone) splitless:1
81	7-Hydroxyfarnesen	21130836	0.1529	220	C15H24O	748	0-00-0	904.1	t	121.38	156.07	175	528508	None	20180921H SENEC10 sp PET ETHER FRACTION (solvent =acetone) splitless:1
82	Ledene oxide-(II)	21397364	0.15483	220	C15H24O	776	0-00-0	905.3	t	122.23	103.69	159	532210	None	20180921H SENEC10 sp PET ETHER FRACTION (solvent =acetone) splitless:1
83	Ledene oxide-(II)	20562185	0.14878	220	C15H24O	784	0-00-0	910.6	t	91.658	118.87	177	399106	None	20180921H SENEC10 sp PET ETHER FRACTION (solvent =acetone) splitless:1
84	2-Piperidinone, N-[4-bromo-n-butyl]-	17234434	0.12471	233	C9H16BrNO	808	195194-80-0	919.2	t	85.572	100.98	97	372605	None	20180921H SENEC10 sp PET ETHER FRACTION (solvent =acetone) splitless:1
85	Undecanoic acid, methyl ester	2364939	0.017112	200	C12H24O2	817	1731-86-8	928	t	12.998	228.66	74	56596	None	20180921H SENEC10 sp PET ETHER FRACTION (solvent =acetone) splitless:1
86	Phthalic acid, butyl hexyl ester	2779791	0.020114	306	C18H26O4	857	0-00-0	940.4	t	18.05	348.7	149	78597	None	20180921H SENEC10 sp PET ETHER FRACTION (solvent =acetone) splitless:1
87	Ledene oxide-(II)	8887571	0.064309	220	C15H24O	763	0-00-0	945.1	t	60.814	57.596	107	264800	None	20180921H SENEC10 sp PET ETHER FRACTION (solvent =acetone) splitless:1
88	Ledene oxide-(II)	21516893	0.15569	220	C15H24O	809	0-00-0	950.9	t	142.86	766.88	159	622033	None	20180921H SENEC10 sp PET ETHER FRACTION (solvent =acetone) splitless:1
89	(1R,7S,E)-7-Isopropyl-4,10-dimethylenecyclodec-5-enol	11907851	0.086163	220	C15H24O	797	81968-62-9	959.2	t	194.73	183.56	159	847929	None	20180921H SENEC10 sp PET ETHER FRACTION (solvent =acetone) splitless:1
90	n-Hexadecanoic acid	188249219	1.3621	256	C16H32O2	915	57-10-3	965.9	t	614.56	3171	73	2675976	None	20180921H SENEC10 sp PET ETHER FRACTION (solvent =acetone) splitless:1
91	Dodecanoic acid, 2,6-dimethyl-, methyl ester	2614240	0.018916	242	C15H30O2	570	55955-75-4	976.7	t	21.259	243.77	88	92567	None	20180921H SENEC10 sp PET ETHER FRACTION (solvent =acetone) splitless:1
92	Eicosane	21120252	0.15282	282	C20H42	933	112-95-8	980.7	t	96.473	372.64	57	420070	None	20180921H SENEC10 sp PET ETHER FRACTION (solvent =acetone) splitless:1
93	Eudesma-4(15),7-dien-1á -ol	5985609	0.043311	220	C15H24O	762	119120-23-9	984.2	t	51.017	163.39	159	222144	None	20180921H SENEC10 sp PET ETHER FRACTION (solvent =acetone) splitless:1
94	Succinic acid, pentyl tridec-2-ynyl ester	15098529	0.10925	366	C22H38O4	751	0-00-0	993	t	92.063	1855.2	101	400868	None	20180921H SENEC10 sp PET ETHER FRACTION (solvent =acetone) splitless:1
95	Succinic acid, pentyl tridec-2-ynyl ester	22458069	0.1625	366	C22H38O4	731	0-00-0	1028.2	t	117.07	1498.4	101	509761	None	20180921H SENEC10 sp PET ETHER FRACTION (solvent =acetone) splitless:1
96	Ethanone, 1-(3-butyloxiranyl)-	22458069	0.1625	142	C8H14O2	723	17257-80-6	1029.6	t	117.07	186.89	85	509761	None	20180921H SENEC10 sp PET ETHER FRACTION (solvent =acetone) splitless:1
97	2,3-Dimethyl-undec-1-en-3-ol	6686268	0.048381	198	C13H26O	801	0-00-0	1042.6	t	42.366	370.78	85	184473	None	20180921H SENEC10 sp PET ETHER FRACTION (solvent =acetone) splitless:1
98	Phytol	94036914	0.68043	296	C20H40O	918	150-86-7	1050.7	t	463.82	1584.5	71	2019619	None	20180921H SENEC10 sp PET ETHER FRACTION (solvent =acetone) splitless:1
99	5,7-Dodecadiene, (Z,Z)-	20483941	0.14822	166	C12H22	737	6108-62-9	1071.3	t	142.12	347.32	67	618812	None	20180921H SENEC10 sp PET ETHER FRACTION (solvent =acetone) splitless:1
100	Cyclobutane, 2-ethylidene-1-vinyl-	82879743	0.5997	108	C8H12	736	0-00-0	1073.9	t	212	188.29	80	923125	None	20180921H SENEC10 sp PET ETHER FRACTION (solvent =acetone) splitless:1
101	Oleic Acid	86996726	0.62949	282	C18H34O2	786	112-80-1	1075.5	t	216.58	205.41	60	943038	None	20180921H SENEC10 sp PET ETHER FRACTION (solvent =acetone) splitless:1
102	Hexadecenoic acid, Z-11-	75444661	0.5459	254	C16H30O2	720	2416-20-8	1075.7	t	203.73	109.13	70	887095	None	20180921H SENEC10 sp PET ETHER FRACTION (solvent =acetone) splitless:1
103	Octadecanoic acid	72754415	0.52644	284	C18H36O2	924	57-11-4	1095.1	t	317.43	1621.5	73	1382200	None	20180921H SENEC10 sp PET ETHER FRACTION (solvent =acetone) splitless:1
104	Hexadecanoic acid, butyl ester	8623939	0.062401	312	C20H40O2	620	111-06-8	1102.9	t	47.801	59.096	257	208138	None	20180921H SENEC10 sp PET ETHER FRACTION (solvent =acetone) splitless:1
105	Heptacosane	6420131	0.046455	380	C27H56	895	593-49-7	1112.5	t	42.952	232.93	57	187023	None	20180921H SENEC10 sp PET ETHER FRACTION (solvent =acetone) splitless:1
106	Tributyl acetylcitrate	10394879	0.075215	402	C20H34O8	923	77-90-7	1146.3	t	52.951	265.15	259	230562	None	20180921H SENEC10 sp PET ETHER FRACTION (solvent =acetone) splitless:1
107	Eicosane	5619804	0.040664	282	C20H42	900	112-95-8	1174.5	t	29.564	108.24	57	128731	None	20180921H SENEC10 sp PET ETHER FRACTION (solvent =acetone) splitless:1
108	Hexanedioic acid, bis(2-ethylhexyl) ester	17625911	0.12754	370	C22H42O4	834	103-23-1	1225.2	t	72.158	409.16	129	314195	None	20180921H SENEC10 sp PET ETHER FRACTION (solvent =acetone) splitless:1
109	Octacosane	13013493	0.094163	394	C28H58	930	630-02-4	1234.1	t	60.776	112.19	85	264638	None	20180921H SENEC10 sp PET ETHER FRACTION (solvent =acetone) splitless:1
110	Phenol, 2,4-bis(1-methyl-1-phenylethyl)-	4167179	0.030153	330	C24H26O	877	2772-45-4	1259.5	t	25.032	561.18	315	108998	None	20180921H SENEC10 sp PET ETHER FRACTION (solvent =acetone) splitless:1
111	Bumetrizole	905781	0.0065541	315	C17H18ClN3O	856	3896-11-05	1286.4	t	8.6077	46.345	302	37480	None	20180921H SENEC10 sp PET ETHER FRACTION (solvent =acetone) splitless:1
112	Hexadecane	8372875	0.060585	226	C16H34	875	544-76-3	1291.7	t	48.344	58.213	41	210505	None	20180921H SENEC10 sp PET ETHER FRACTION (solvent =acetone) splitless:1
113	Diisooctyl phthalate	143148246	1.0358	390	C24H38O4	921	131-20-4	1301.6	t	710.74	14627	149	3094748	None	20180921H SENEC10 sp PET ETHER FRACTION (solvent =acetone) splitless:1
114	Heptadecane, 2,6,10,15-tetramethyl-	9768366	0.070682	296	C21H44	906	54833-48-6	1347	t	83.256	128.59	71	362519	None	20180921H SENEC10 sp PET ETHER FRACTION (solvent =acetone) splitless:1
115	Orcinyl di-angelate	46879594	0.33921	288	C17H20O4	897	0-00-0	1350.1	t	179.37	1628.8	83	781039	None	20180921H SENEC10 sp PET ETHER FRACTION (solvent =acetone) splitless:1
116	1H-Indol-5-ol	10687628	0.077334	133	C8H7NO	715	1953-54-4	1366.1	t	59.677	738.12	133	259852	None	20180921H SENEC10 sp PET ETHER FRACTION (solvent =acetone) splitless:1
117	Diglycolic acid, heptyl phenethyl ester	3793350	0.027448	336	C19H28O5	910	0-00-0	1379.4	t	21.284	798.74	104	92675	None	20180921H SENEC10 sp PET ETHER FRACTION (solvent =acetone) splitless:1
118	1-Aziridinecarboxamide, N-(4-methylphenyl)-	3925812	0.028406	176	C10H12N2O	679	829-65-2	1381.2	t	21.631	30.56	43	94186	None	20180921H SENEC10 sp PET ETHER FRACTION (solvent =acetone) splitless:1
119	2(5H)-Furanone, 5-(2-methyl-3-methylene-4-butyl)-	22341480	0.16166	166	C10H14O2	715	0-00-0	1390.1	t	93.405	32.943	81	406714	None	20180921H SENEC10 sp PET ETHER FRACTION (solvent =acetone) splitless:1
120	1H-Indol-5-ol	22131819	0.16014	133	C8H7NO	645	1953-54-4	1392	t	92.873	608.48	133	404395	None	20180921H SENEC10 sp PET ETHER FRACTION (solvent =acetone) splitless:1
121	Nopyl acetate	9651479	0.069836	208	C13H20O2	579	128-51-8	1398.3	t	111.4	172.34	105	485050	None	20180921H SENEC10 sp PET ETHER FRACTION (solvent =acetone) splitless:1
122	Heptadecane, 2-methyl-	55263282	0.39987	254	C18H38	863	1560-89-0	1401.4	t	197.08	281.58	71	858124	None	20180921H SENEC10 sp PET ETHER FRACTION (solvent =acetone) splitless:1
123	Orcinyl di-angelate	55090512	0.39862	288	C17H20O4	871	0-00-0	1402.2	t	196.83	1124.6	83	857059	None	20180921H SENEC10 sp PET ETHER FRACTION (solvent =acetone) splitless:1
124	Orcinyl di-angelate	11272093	0.081563	288	C17H20O4	781	0-00-0	1416.9	t	68.653	224.51	55	298935	None	20180921H SENEC10 sp PET ETHER FRACTION (solvent =acetone) splitless:1
125	Orcinyl di-angelate	35344331	0.25574	288	C17H20O4	793	0-00-0	1426.3	t	187.25	1572.7	83	815340	None	20180921H SENEC10 sp PET ETHER FRACTION (solvent =acetone) splitless:1
126	2(5H)-Furanone, 5-(2-methyl-3-methylene-4-butyl)-	50625517	0.36632	166	C10H14O2	804	0-00-0	1441	t	239.31	269.52	139	1042009	None	20180921H SENEC10 sp PET ETHER FRACTION (solvent =acetone) splitless:1
127	1-Hexadecanol	35858451	0.25946	242	C16H34O	686	36653-82-4	1450.4	t	138.74	58.153	125	604097	None	20180921H SENEC10 sp PET ETHER FRACTION (solvent =acetone) splitless:1
128	Oxirane, 2,2-dimethyl-3-(3,7,12,16,20-pentamethyl-3,7,11,15,19-heneicosapentaenyl)-, (all-E)-	36784812	0.26617	426	C30H50O	705	7200-26-2	1451.1	t	140.67	129.33	41	612501	None	20180921H SENEC10 sp PET ETHER FRACTION (solvent =acetone) splitless:1
129	Cyclohexanecarboxylic acid, 4-chloro-2-methyl-, 2,2-dimethylethyl ester	35858451	0.25946	232	C12H21ClO2	501	0-00-0	1452.6	t	138.74	45.27	178	604097	None	20180921H SENEC10 sp PET ETHER FRACTION (solvent =acetone) splitless:1
130	Z,E-2,13-Octadecadien-1-ol	9112352	0.065935	266	C18H34O	761	0-00-0	1468.3	t	48.032	43.214	178	209143	None	20180921H SENEC10 sp PET ETHER FRACTION (solvent =acetone) splitless:1
131	Diethylmalonic acid, monochloride, phenethyl ester	1398727	0.010121	282	C15H19ClO3	831	0-00-0	1471	t	24.204	252.5	104	105392	None	20180921H SENEC10 sp PET ETHER FRACTION (solvent =acetone) splitless:1
132	Orcinyl di-angelate	8221349	0.059488	288	C17H20O4	822	0-00-0	1476.3	t	53.15	67.572	82	231429	None	20180921H SENEC10 sp PET ETHER FRACTION (solvent =acetone) splitless:1
133	Diethylmalonic acid, butyl phenethyl ester	4276805	0.030946	320	C19H28O4	960	0-00-0	1486.7	t	17.863	103.08	105	77779	None	20180921H SENEC10 sp PET ETHER FRACTION (solvent =acetone) splitless:1
134	Oxalic acid, dicyclohexyl ester	8576408	0.062057	254	C14H22O4	796	0-00-0	1499.7	t	134.6	477.32	83	586096	None	20180921H SENEC10 sp PET ETHER FRACTION (solvent =acetone) splitless:1
135	Heptacosane	64431145	0.46621	380	C27H56	930	593-49-7	1502.5	t	284.97	855.77	57	1240838	None	20180921H SENEC10 sp PET ETHER FRACTION (solvent =acetone) splitless:1
136	1-Docosene	77113553	0.55798	308	C22H44	835	1599-67-3	1549.9	t	299.27	321.85	97	1303097	None	20180921H SENEC10 sp PET ETHER FRACTION (solvent =acetone) splitless:1
137	Eicosane	77113553	0.55798	282	C20H42	909	112-95-8	1551.1	t	299.27	885.52	57	1303097	None	20180921H SENEC10 sp PET ETHER FRACTION (solvent =acetone) splitless:1
138	Diglycolic acid, dodecyl phenethyl ester	8182185	0.059205	406	C24H38O5	848	0-00-0	1587.6	t	52.88	253.47	104	230253	None	20180921H SENEC10 sp PET ETHER FRACTION (solvent =acetone) splitless:1
139	dl-à-Tocopherol	0	0	430	C29H50O2	846	10191-41-0	1593.6	t	0	336.85	165	0	None	20180921H SENEC10 sp PET ETHER FRACTION (solvent =acetone) splitless:1
140	Dotriacontane	1882044222	13.618	450	C32H66	947	544-85-4	1604.6	t	7179	23893	57	31259535	None	20180921H SENEC10 sp PET ETHER FRACTION (solvent =acetone) splitless:1
141	1,3,6,10-Cyclotetradecatetraene, 3,7,11-trimethyl-14-(1-methylethyl)-, [S-(E,Z,E,E)]-	17793338	0.12875	272	C20H32	688	1898-13-1	1617.9	t	88.964	154.64	107	387374	None	20180921H SENEC10 sp PET ETHER FRACTION (solvent =acetone) splitless:1
142	Campesterol	143099551	1.0354	400	C28H48O	728	474-62-4	1618.4	t	402.74	146.27	400	1753646	None	20180921H SENEC10 sp PET ETHER FRACTION (solvent =acetone) splitless:1
143	Stigmasterol	67077864	0.48536	412	C29H48O	855	83-48-7	1632.4	t	331.81	505.57	255	1444793	None	20180921H SENEC10 sp PET ETHER FRACTION (solvent =acetone) splitless:1
144	Unknown 2	67077864	0.48536	422	C30H46O	430	72093-24-4	1632.9	t	331.81	155.24	422	1444793	None	20180921H SENEC10 sp PET ETHER FRACTION (solvent =acetone) splitless:1
145	Dotriacontane	97667411	0.7067	450	C32H66	906	544-85-4	1647.1	t	350.68	163.93	127	1526967	None	20180921H SENEC10 sp PET ETHER FRACTION (solvent =acetone) splitless:1
146	Octadecane, 6-methyl-	97667411	0.7067	268	C19H40	733	10544-96-4	1647.7	t	350.68	118.37	155	1526967	None	20180921H SENEC10 sp PET ETHER FRACTION (solvent =acetone) splitless:1
147	24-Noroleana-3,12-diene	25347044	0.18341	394	C29H46	852	201358-24-9	1650.3	t	248.9	269.58	424	1083790	None	20180921H SENEC10 sp PET ETHER FRACTION (solvent =acetone) splitless:1
148	Unknown 3	16347276	0.11829	442	C29H46O3	442	988-19-2	1651.2	t	212.71	36.452	130	926192	None	20180921H SENEC10 sp PET ETHER FRACTION (solvent =acetone) splitless:1
149	Germanicol	1740189	0.012592	426	C30H50O	554	465-02-1	1654	t	51.419	72.671	411	223891	None	20180921H SENEC10 sp PET ETHER FRACTION (solvent =acetone) splitless:1
150	á-Sitosterol	58885912	0.42609	414	C29H50O	773	83-46-5	1660.3	t	310.35	482.88	414	1351355	None	20180921H SENEC10 sp PET ETHER FRACTION (solvent =acetone) splitless:1
151	5Z,?8Z,?11Z,?14Z-Eeicosatetraenoic acid,? 3-?theinylmethyl ester	58885912	0.42609	400	C25H36O2S	557	390824-17-6	1661	t	310.35	207.26	214	1351355	None	20180921H SENEC10 sp PET ETHER FRACTION (solvent =acetone) splitless:1
152	Sulfurous acid, cyclohexylmethyl pentadecyl ester	58885912	0.42609	388	C22H44O3S	640	0-00-0	1662.2	t	310.35	122.21	98	1351355	None	20180921H SENEC10 sp PET ETHER FRACTION (solvent =acetone) splitless:1
153	Unknown 4	26135902	0.18911	290	C20H34O	499	24034-73-9	1667.9	t	362.79	108.41	412	1579708	None	20180921H SENEC10 sp PET ETHER FRACTION (solvent =acetone) splitless:1
154	á-Amyrone	167928178	1.2151	424	C30H48O	607	638-97-1	1671.4	t	930.35	5696.6	218	4051026	None	20180921H SENEC10 sp PET ETHER FRACTION (solvent =acetone) splitless:1
155	Pentane, 1-acetoxy-2-cyano-4-methyl-	338730694	2.451	169	C9H15NO2	522	0-00-0	1675.7	t	1545.1	143.8	368	6727694	None	20180921H SENEC10 sp PET ETHER FRACTION (solvent =acetone) splitless:1
156	6áBicyclo[4.3.0]nonane, 5á-iodomethyl-1á-isopropenyl-4à,5à-dimethyl-,	424249983	3.0698	332	C15H25I	683	0-00-0	1676	t	1762.1	95.841	342	7672772	None	20180921H SENEC10 sp PET ETHER FRACTION (solvent =acetone) splitless:1
157	Lupeol	1017273841	7.3608	426	C30H50O	887	545-47-1	1680.2	t	2974.2	1113.3	234	12950581	None	20180921H SENEC10 sp PET ETHER FRACTION (solvent =acetone) splitless:1
158	1,3,6,10-Cyclotetradecatetraene, 3,7,11-trimethyl-14-(1-methylethyl)-, [S-(E,Z,E,E)]-	1075812100	7.7844	272	C20H32	795	1898-13-1	1680.6	t	3068.7	687.09	230	13361864	None	20180921H SENEC10 sp PET ETHER FRACTION (solvent =acetone) splitless:1
159	à-Amyrin	248887711	1.8009	426	C30H50O	861	638-95-9	1684.5	t	1809.1	140.39	414	7877508	None	20180921H SENEC10 sp PET ETHER FRACTION (solvent =acetone) splitless:1
160	Urs-12-en-3-ol, acetate, (3á)-	294645825	2.132	468	C32H52O2	694	863-76-3	1685.8	t	2126.6	209.78	270	9259812	None	20180921H SENEC10 sp PET ETHER FRACTION (solvent =acetone) splitless:1
161	9,19-Cyclolanostan-3-ol, acetate, (3á)-	588188047	4.256	470	C32H54O2	697	4575-74-0	1688.9	t	2028	685.27	365	8830666	None	20180921H SENEC10 sp PET ETHER FRACTION (solvent =acetone) splitless:1
162	Heptacosane	502661566	3.6372	380	C27H56	901	593-49-7	1689.8	t	1741	541.41	113	7580720	None	20180921H SENEC10 sp PET ETHER FRACTION (solvent =acetone) splitless:1
163	Lup-20(29)-en-3-one	556209989	4.0246	424	C30H48O	821	1617-70-5	1692.1	t	1921.6	945.56	245	8367043	None	20180921H SENEC10 sp PET ETHER FRACTION (solvent =acetone) splitless:1
164	Unknown 5	129539769	0.93732	144	C6H16N4	450	35035-69-9	1694.5	t	2132.2	137.9	73	9284028	None	20180921H SENEC10 sp PET ETHER FRACTION (solvent =acetone) splitless:1
165	Lupeol	938835507	6.7932	426	C30H50O	868	545-47-1	1697.5	t	4071.4	3335.2	208	17728082	None	20180921H SENEC10 sp PET ETHER FRACTION (solvent =acetone) splitless:1
166	1,3,6,10-Cyclotetradecatetraene, 3,7,11-trimethyl-14-(1-methylethyl)-, [S-(E,Z,E,E)]-	1177822582	8.5225	272	C20H32	828	1898-13-1	1698.4	t	4457.1	1029.8	408	19407398	None	20180921H SENEC10 sp PET ETHER FRACTION (solvent =acetone) splitless:1
167	Lupeol	42997829	0.31112	426	C30H50O	621	545-47-1	1702.7	t	425.86	67.249	315	1854325	None	20180921H SENEC10 sp PET ETHER FRACTION (solvent =acetone) splitless:1
168	Lup-20(29)-en-3-one	72820651	0.52692	424	C30H48O	670	1617-70-5	1712.4	t	277.8	212.37	110	1209641	None	20180921H SENEC10 sp PET ETHER FRACTION (solvent =acetone) splitless:1
169	(R,1E,5E,9E)-1,5,9-Trimethyl-12-(prop-1-en-2-yl)cyclotetradeca-1,5,9-triene	72820651	0.52692	272	C20H32	696	31570-39-5	1712.5	t	277.8	82.82	356	1209641	None	20180921H SENEC10 sp PET ETHER FRACTION (solvent =acetone) splitless:1
170	Thunbergol	22155833	0.16032	290	C20H34O	819	25269-17-4	1715.5	t	227.09	135.96	426	988826	None	20180921H SENEC10 sp PET ETHER FRACTION (solvent =acetone) splitless:1
171	2-Fluorobenzoic acid. undecyl ester	1171207	0.0084746	294	C18H27FO2	786	0-00-0	1719.5	t	28.097	291.58	141	122344	None	20180921H SENEC10 sp PET ETHER FRACTION (solvent =acetone) splitless:1
172	Vitamin E	2047545	0.014816	430	C29H50O2	799	59-02-9	1731.4	t	45.863	112.05	430	199702	None	20180921H SENEC10 sp PET ETHER FRACTION (solvent =acetone) splitless:1
173	Friedelan-3-one	228415413	1.6528	426	C30H50O	908	559-74-0	1736.3	t	1107	1219.4	96	4820040	None	20180921H SENEC10 sp PET ETHER FRACTION (solvent =acetone) splitless:1
174	Octane, 2,3-dimethyl-	7042342	0.050957	142	C10H22	600	7146-60-3	1749.1	t	41.95	92.758	70	182664	None	20180921H SENEC10 sp PET ETHER FRACTION (solvent =acetone) splitless:1
175	Thunbergol	8218336	0.059466	290	C20H34O	618	25269-17-4	1764.3	t	38.773	147.68	273	168830	None	20180921H SENEC10 sp PET ETHER FRACTION (solvent =acetone) splitless:1
176	Dimethylmalonic acid, pentyl 2-phenethyl ester	3094667	0.022392	306	C18H26O4	907	0-00-0	1770.1	t	31.647	224.77	105	137800	None	20180921H SENEC10 sp PET ETHER FRACTION (solvent =acetone) splitless:1
177	Oxalic acid, allyl octadecyl ester	21726140	0.15721	382	C23H42O4	848	0-00-0	1775	t	78.773	186.24	97	343001	None	20180921H SENEC10 sp PET ETHER FRACTION (solvent =acetone) splitless:1
178	Betulin	5515465	0.039909	442	C30H50O2	663	473-98-3	1778.7	t	48.837	89.582	119	212652	None	20180921H SENEC10 sp PET ETHER FRACTION (solvent =acetone) splitless:1
179	4-Methoxy-benzoic acid cyclopentylidene-hydrazide	6107210	0.044191	232	C13H16N2O2	553	0-00-0	1779.7	t	48.419	106.71	273	210830	None	20180921H SENEC10 sp PET ETHER FRACTION (solvent =acetone) splitless:1
180	Neophytadiene	8749813	0.063312	278	C20H38	879	504-96-1	1789.8	t	48.066	145.76	68	209295	None	20180921H SENEC10 sp PET ETHER FRACTION (solvent =acetone) splitless:1
181	9-Cyanophenanthrene	416469	0.0030135	203	C15H9N	690	2510-55-6	1795.6	t	12.955	151.12	203	56408	None	20180921H SENEC10 sp PET ETHER FRACTION (solvent =acetone) splitless:1
182	Thunbergol	11617233	0.08406	290	C20H34O	809	25269-17-4	1798.9	t	39.883	137.33	189	173660	None	20180921H SENEC10 sp PET ETHER FRACTION (solvent =acetone) splitless:1
183	Succinic acid, octyl 2-phenylethyl ester	4720904	0.03416	334	C20H30O4	914	0-00-0	1853.2	t	29.239	559.29	104	127313	None	20180921H SENEC10 sp PET ETHER FRACTION (solvent =acetone) splitless:1
184	Dimethylmalonic acid, heptadecyl 2-phenethyl ester	1824043	0.013198	474	C30H50O4	878	0-00-0	1950.5	t	10.171	233.91	104	44287	None	20180921H SENEC10 sp PET ETHER FRACTION (solvent =acetone) splitless:1
185	Dimethylmalonic acid, octyl 2-phenethyl ester	2337291	0.016912	348	C21H32O4	932	0-00-0	2095	t	17.973	124.59	104	78260	None	20180921H SENEC10 sp PET ETHER FRACTION (solvent =acetone) splitless:1
Total	Total	13820157314	100										270598806

## Sheet: PE D.sanguinea
Peak #	Name	Area	Area %	Weight	Formula	Similarity	CAS	1st Dimension Time (s)	Quant Masses	Quant S/N	S/N	UniqueMass	Height	Concerns	Sample
1	1-Hexen-3-yne	1128665	0.014678	80	C6H8	907	13721-54-5	109.1	t	35.51	416.77	80	154834	None	20180921I URGINEA PET ETHER FRACTION splitless:1
2	á-Myrcene	855456	0.011125	136	C10H16	722	123-35-3	114	t	16.996	191.76	93	74107	None	20180921I URGINEA PET ETHER FRACTION splitless:1
3	4-Penten-2-one, 3-methyl-	1955273	0.025427	98	C6H10O	739	758-87-2	120.9	t	25.342	101.74	43	110497	None	20180921I URGINEA PET ETHER FRACTION splitless:1
4	3-Pentanone, 2,2,4,4-tetramethyl-	2164785	0.028152	142	C9H18O	758	815-24-7	125.3	t	36.53	301.29	57	159280	None	20180921I URGINEA PET ETHER FRACTION splitless:1
5	Mesitylene	42570283	0.5536	120	C9H12	845	108-67-8	127.1	t	376.19	193.75	105	1640269	None	20180921I URGINEA PET ETHER FRACTION splitless:1
6	Furan, 2-pentyl-	42570283	0.5536	138	C9H14O	917	3777-69-3	128	t	376.19	3581.1	81	1640269	None	20180921I URGINEA PET ETHER FRACTION splitless:1
7	2-Octanone	2358840	0.030675	128	C8H16O	823	111-13-7	130.5	t	54.356	137.75	58	237007	None	20180921I URGINEA PET ETHER FRACTION splitless:1
8	Decane	59605633	0.77513	142	C10H22	950	124-18-5	135.9	t	633.75	959.07	43	2763286	None	20180921I URGINEA PET ETHER FRACTION splitless:1
9	3-Carene	59605633	0.77513	136	C10H16	893	13466-78-9	137.2	t	633.75	394.16	93	2763286	None	20180921I URGINEA PET ETHER FRACTION splitless:1
10	Octane, 3,5-dimethyl-	18312346	0.23814	142	C10H22	887	15869-93-9	140.7	t	205.44	347.75	43	895774	None	20180921I URGINEA PET ETHER FRACTION splitless:1
11	Octane, 3,5-dimethyl-	15257882	0.19842	142	C10H22	899	15869-93-9	144	t	184.71	335.18	43	805379	None	20180921I URGINEA PET ETHER FRACTION splitless:1
12	1-Octene, 3,7-dimethyl-	4807551	0.062519	140	C10H20	793	4984-01-04	149.7	t	58.71	87.51	69	255989	None	20180921I URGINEA PET ETHER FRACTION splitless:1
13	Cyclohexene, 1-methyl-4-(1-methylethenyl)-, (S)-	1701483	0.022127	136	C10H16	818	5989-54-8	153.7	t	21.552	121.83	93	93973	None	20180921I URGINEA PET ETHER FRACTION splitless:1
14	9-Oxabicyclo[4.2.1]non-7-en-3-one	532393	0.0069234	138	C8H10O2	663	76400-39-0	158	t	10.401	48.067	138	45352	None	20180921I URGINEA PET ETHER FRACTION splitless:1
15	Hydroxymethyl 2-hydroxy-2-methylpropionate	60737027	0.78985	148	C6H12O4	699	0-00-0	163.1	t	277.66	28.416	102	1210667	None	20180921I URGINEA PET ETHER FRACTION splitless:1
16	2,5-Furandione, 3,4-dimethyl-	93885816	1.2209	126	C6H6O3	737	766-39-2	163.7	t	361.92	278.64	54	1578058	None	20180921I URGINEA PET ETHER FRACTION splitless:1
17	2(3H)-Furanone, 5-ethenyldihydro-5-methyl-	98480395	1.2807	126	C7H10O2	755	1073-11-6	165	t	361.85	41.457	98	1577732	None	20180921I URGINEA PET ETHER FRACTION splitless:1
18	3-Octen-2-one	160844037	2.0917	126	C8H14O	797	1669-44-9	168.8	t	459.59	33.037	97	2003944	None	20180921I URGINEA PET ETHER FRACTION splitless:1
19	Pentanoic acid	291004401	3.7843	102	C5H10O2	912	109-52-4	171.5	t	575.2	6402.5	60	2508017	None	20180921I URGINEA PET ETHER FRACTION splitless:1
20	2-Octenal, (E)-	1529713	0.019893	126	C8H14O	812	2548-87-0	174.7	t	22.586	248.74	70	98482	None	20180921I URGINEA PET ETHER FRACTION splitless:1
21	2-Cyclohexen-1-one, 3-methyl-	6400392	0.083233	110	C7H10O	701	1193-18-6	177.7	t	50.396	52.308	119	219739	None	20180921I URGINEA PET ETHER FRACTION splitless:1
22	Hydroxylamine, O-decyl-	6400392	0.083233	173	C10H23NO	766	29812-79-1	179	t	50.396	121.35	99	219739	None	20180921I URGINEA PET ETHER FRACTION splitless:1
23	2-Octenal, (E)-	41941775	0.54543	126	C8H14O	943	2548-87-0	183.9	t	207.31	672.81	70	903909	None	20180921I URGINEA PET ETHER FRACTION splitless:1
24	n-Caproic acid vinyl ester	13868027	0.18034	142	C8H14O2	901	3050-69-9	186.5	t	120.06	437.79	99	523507	None	20180921I URGINEA PET ETHER FRACTION splitless:1
25	3,3-Dimethyl-2,4-pentane dione	26122563	0.33971	128	C7H12O2	807	3142-58-3	196.8	t	230.39	196.92	86	1004560	None	20180921I URGINEA PET ETHER FRACTION splitless:1
26	1-Octene, 3,7-dimethyl-	26122563	0.33971	140	C10H20	847	4984-01-04	197.7	t	230.39	182.63	111	1004560	None	20180921I URGINEA PET ETHER FRACTION splitless:1
27	1-Octene, 3,7-dimethyl-	29241571	0.38027	140	C10H20	850	4984-01-04	201.6	t	242.77	575.85	70	1058545	None	20180921I URGINEA PET ETHER FRACTION splitless:1
28	3-Heptene, 4-methyl-	207517286	2.6986	112	C8H16	773	4485-16-9	217	t	1070.2	473.82	83	4666403	None	20180921I URGINEA PET ETHER FRACTION splitless:1
29	Furan, 2-butyltetrahydro-	201224307	2.6168	128	C8H16O	861	1004-29-1	217.1	t	1058.6	7900.2	71	4615828	None	20180921I URGINEA PET ETHER FRACTION splitless:1
30	1-Methylpentyl cyclopropane	58381864	0.75922	126	C9H18	785	6976-28-9	219.7	t	550.31	192.21	98	2399478	None	20180921I URGINEA PET ETHER FRACTION splitless:1
31	Butyric acid, 3-tridecyl ester	76474285	0.9945	270	C17H34O2	800	0-00-0	225.6	t	424.76	132.38	44	1852047	None	20180921I URGINEA PET ETHER FRACTION splitless:1
32	11-(2-Cyclopenten-1-yl)undecanoic acid, (+)-	68149701	0.88624	252	C16H28O2	633	459-67-6	230.2	t	224.72	185.57	108	979830	None	20180921I URGINEA PET ETHER FRACTION splitless:1
33	Hexanoic acid, 1-methylethyl ester	74569659	0.96973	158	C9H18O2	711	2311-46-8	232.4	t	234.29	202.64	99	1021566	None	20180921I URGINEA PET ETHER FRACTION splitless:1
34	1,3-Methano-5bH-cyclobuta[cd]pentalen-5b-ol, octahydro-	6999947	0.09103	150	C10H14O	630	119405-12-8	244.3	t	39.602	183	108	172675	None	20180921I URGINEA PET ETHER FRACTION splitless:1
35	2-Nonenal, (E)-	29405600	0.3824	140	C9H16O	830	18829-56-6	265.5	t	168.5	502.44	83	734722	None	20180921I URGINEA PET ETHER FRACTION splitless:1
36	(1,2,2-trimethyl-3-cyclopenten-1-yl)acetaldehyde	28879126	0.37555	152	C10H16O	534	0-00-0	270.9	t	117.42	161.66	108	511981	None	20180921I URGINEA PET ETHER FRACTION splitless:1
37	Undecane, 5-methyl-	17569439	0.22848	170	C12H26	782	1632-70-8	272.2	t	114.96	132.1	57	501275	None	20180921I URGINEA PET ETHER FRACTION splitless:1
38	Benzofuran, 4,7-dimethyl-	2021433	0.026287	146	C10H10O	704	28715-26-6	311.8	t	15.755	114.77	145	68696	None	20180921I URGINEA PET ETHER FRACTION splitless:1
39	Hexanoic acid, ethyl ester	110773795	1.4405	144	C8H16O2	706	123-66-0	315.8	t	774.22	751.17	88	3375785	None	20180921I URGINEA PET ETHER FRACTION splitless:1
40	Dodecane	110773795	1.4405	170	C12H26	925	112-40-3	316.4	t	774.22	2193.1	57	3375785	None	20180921I URGINEA PET ETHER FRACTION splitless:1
41	3,5-Diamino-1,2,4-triazole	17287653	0.22481	99	C2H5N5	796	1455-77-2	318.5	t	226.4	260.94	99	987165	None	20180921I URGINEA PET ETHER FRACTION splitless:1
42	Benzothiazole	24114123	0.31359	135	C7H5NS	937	95-16-9	326.7	t	90.87	1524.3	135	396216	None	20180921I URGINEA PET ETHER FRACTION splitless:1
43	2,4-Nonadienal, (E,E)-	13181680	0.17142	138	C9H14O	597	5910-87-2	330.1	t	88.55	138.17	81	386097	None	20180921I URGINEA PET ETHER FRACTION splitless:1
44	Acetate, 4-hydroxy-3-methyl-2-butenyl-	18630641	0.24228	144	C7H12O3	772	0-00-0	335.1	t	132.74	752.06	84	578772	None	20180921I URGINEA PET ETHER FRACTION splitless:1
45	2,6-Dimethyldecane	10753424	0.13984	170	C12H26	814	13150-81-7	345.8	t	67.173	146.17	71	292889	None	20180921I URGINEA PET ETHER FRACTION splitless:1
46	Undecane, 4,6-dimethyl-	7465306	0.097081	184	C13H28	896	17312-82-2	354.1	t	63.976	215.92	71	278952	None	20180921I URGINEA PET ETHER FRACTION splitless:1
47	Sulfurous acid, 2-ethylhexyl hexyl ester	12418879	0.1615	278	C14H30O3S	771	0-00-0	360.2	t	132.17	315.19	72	576298	None	20180921I URGINEA PET ETHER FRACTION splitless:1
48	2-Sec-Butylcyclohexanone	119406603	1.5528	154	C10H18O	769	0-00-0	363.4	t	506.59	1373.3	125	2208846	None	20180921I URGINEA PET ETHER FRACTION splitless:1
49	2(3H)-Furanone, 5-ethenyldihydro-5-methyl-	22696193	0.29515	126	C7H10O2	579	1073-11-6	372.7	t	118.17	45.154	154	515257	None	20180921I URGINEA PET ETHER FRACTION splitless:1
50	2-Decenal, (Z)-	24129932	0.31379	154	C10H18O	854	2497-25-8	373.6	t	124.25	143.83	41	541751	None	20180921I URGINEA PET ETHER FRACTION splitless:1
51	2-Heptene, 5-ethyl-2,4-dimethyl-	6539801	0.085046	154	C11H22	680	74421-06-0	389.4	t	33.948	150.2	83	148023	None	20180921I URGINEA PET ETHER FRACTION splitless:1
52	Spiro[2.4]heptane, 1,1-dichloro-	619914	0.0080616	164	C7H10Cl2	687	54788-76-0	393	t	11.442	115.34	68	49889	None	20180921I URGINEA PET ETHER FRACTION splitless:1
53	2,4-Decadienal, (E,E)-	29175385	0.37941	152	C10H16O	937	25152-84-5	404.6	t	155.87	921.17	81	679642	None	20180921I URGINEA PET ETHER FRACTION splitless:1
54	n-Tridecan-1-ol	31053907	0.40384	200	C13H28O	893	112-70-9	410.7	t	195.31	349.62	69	851587	None	20180921I URGINEA PET ETHER FRACTION splitless:1
55	n-Tridecan-1-ol	33122910	0.43074	200	C13H28O	867	112-70-9	418.7	t	256.92	544.47	69	1120229	None	20180921I URGINEA PET ETHER FRACTION splitless:1
56	2,4-Decadienal, (E,E)-	84257823	1.0957	152	C10H16O	912	25152-84-5	425.9	t	467.46	2239.6	81	2038258	None	20180921I URGINEA PET ETHER FRACTION splitless:1
57	n-Tridecan-1-ol	84257823	1.0957	200	C13H28O	853	112-70-9	426.1	t	467.46	415.25	69	2038258	None	20180921I URGINEA PET ETHER FRACTION splitless:1
58	Decane, 2,6,8-trimethyl-	7440328	0.096757	184	C13H28	860	62108-26-3	431.9	t	71.102	100.92	71	310022	None	20180921I URGINEA PET ETHER FRACTION splitless:1
59	4-Decenal, (E)-	55177510	0.71755	154	C10H18O	729	65405-70-1	444.1	t	270.78	496.23	125	1180683	None	20180921I URGINEA PET ETHER FRACTION splitless:1
60	Bicyclo[3.1.1]heptan-3-ol, 2,6,6-trimethyl-, [1R-(1à,2á,3à,5à)]-	13391619	0.17415	154	C10H18O	631	1196-00-5	456.6	t	89.431	111.91	70	389940	None	20180921I URGINEA PET ETHER FRACTION splitless:1
61	Oxirane, [(hexyloxy)methyl]-	17928582	0.23315	158	C9H18O2	762	5926-90-9	461.2	t	88.618	202.81	71	386395	None	20180921I URGINEA PET ETHER FRACTION splitless:1
62	1-Propyl-1-cyclopentanol	107188085	1.3939	128	C8H16O	717	1604-02-0	468.8	t	493.35	1330.4	86	2151118	None	20180921I URGINEA PET ETHER FRACTION splitless:1
63	2-Decenal, (E)-	107188085	1.3939	154	C10H18O	771	3913-81-3	469.6	t	493.35	251.14	70	2151118	None	20180921I URGINEA PET ETHER FRACTION splitless:1
64	Tridecane, 3-methyl-	44291630	0.57598	198	C14H30	762	6418-41-3	477.1	t	169.63	86.278	113	739645	None	20180921I URGINEA PET ETHER FRACTION splitless:1
65	Trifluoroamine oxide	11227861	0.14601	87	F3NO	743	13847-65-9	479.4	t	97.437	211.52	68	424848	None	20180921I URGINEA PET ETHER FRACTION splitless:1
66	trans-4,5-Epoxy-(E)-2-decenal	5494598	0.071454	168	C10H16O2	765	0-00-0	485.8	t	38.836	526.84	68	169335	None	20180921I URGINEA PET ETHER FRACTION splitless:1
67	Tetradecane	91688782	1.1924	198	C14H30	941	629-59-4	505.8	t	684.72	2036	57	2985523	None	20180921I URGINEA PET ETHER FRACTION splitless:1
68	5-Octen-2-one, 3,6-dimethyl-	20689259	0.26905	154	C10H18O	730	64165-21-5	511.4	t	108.15	412.1	83	471565	None	20180921I URGINEA PET ETHER FRACTION splitless:1
69	3-Fluorophenylacetone	20606308	0.26797	152	C9H9FO	591	1737-19-5	520.3	t	77.419	170.03	141	337563	None	20180921I URGINEA PET ETHER FRACTION splitless:1
70	2-Propen-1-ol, 2-bromo-, acetate	5824090	0.075738	178	C5H7BrO2	862	63915-88-8	532.2	t	40.769	593.16	99	177762	None	20180921I URGINEA PET ETHER FRACTION splitless:1
71	1,7-Nonadien-4-ol, 4,8-dimethyl-	26035823	0.33858	168	C11H20O	690	17920-92-2	539.3	t	130.19	221.12	109	567645	None	20180921I URGINEA PET ETHER FRACTION splitless:1
72	2,5-Dimethyl-2-(2-tetrahydrofuryl)tetrahydrofuran	26126014	0.33975	170	C10H18O2	817	0-00-0	540.9	t	130.39	1087.7	99	568513	None	20180921I URGINEA PET ETHER FRACTION splitless:1
73	2,2-Dimethyl-4-octenal	17144577	0.22295	154	C10H18O	756	30390-60-4	549	t	88.247	375.27	83	384777	None	20180921I URGINEA PET ETHER FRACTION splitless:1
74	1-Hexanone, 1-phenyl-	17144577	0.22295	176	C12H16O	843	942-92-7	550.9	t	88.247	104.43	105	384777	None	20180921I URGINEA PET ETHER FRACTION splitless:1
75	Decane, 2,3,5,8-tetramethyl-	4656831	0.060559	198	C14H30	823	192823-15-7	554.6	t	35.759	107.35	71	155920	None	20180921I URGINEA PET ETHER FRACTION splitless:1
76	Decane, 2,3,5,8-tetramethyl-	7210770	0.093771	198	C14H30	892	192823-15-7	561.5	t	44.378	105.54	57	193497	None	20180921I URGINEA PET ETHER FRACTION splitless:1
77	Decane, 2,3,5,8-tetramethyl-	6974311	0.090696	198	C14H30	822	192823-15-7	569.9	t	38.453	86.967	43	167665	None	20180921I URGINEA PET ETHER FRACTION splitless:1
78	2,6-Heptadien-1-ol, 2,4-dimethyl-	16675038	0.21685	140	C9H16O	640	80192-56-9	584.4	t	85.617	157.04	95	373309	None	20180921I URGINEA PET ETHER FRACTION splitless:1
79	2,3-Butanediol, 2,3-bis(5-methyl-2-furanyl)-	16675038	0.21685	250	C14H18O4	733	56335-95-6	585.1	t	85.617	572.42	125	373309	None	20180921I URGINEA PET ETHER FRACTION splitless:1
80	2-Butenoic acid, 2-methyl-, 2-methylpropyl ester, (E)-	1253585	0.016302	156	C9H16O2	597	61692-84-0	587.5	t	21.699	104.71	101	94614	None	20180921I URGINEA PET ETHER FRACTION splitless:1
81	Nonanoic acid, 9-oxo-, ethyl ester	44957033	0.58464	200	C11H20O3	869	3433-16-7	598.3	t	192.56	768.33	88	839603	None	20180921I URGINEA PET ETHER FRACTION splitless:1
82	(Z)-5-(Pentadec-8-en-1-yl)benzene-1,3-diol	46978353	0.61092	318	C21H34O2	562	22910-86-7	600.1	t	196.75	122.96	124	857860	None	20180921I URGINEA PET ETHER FRACTION splitless:1
83	Acetamide, 2-(3-hydroxy-8-aza-bicyclo[3.2.1]oct-8-yl)-N-(2,4,6-trimethylphenyl)-	3011277	0.03916	302	C18H26N2O2	550	93990-42-2	602.8	t	56.272	105.09	140	245358	None	20180921I URGINEA PET ETHER FRACTION splitless:1
84	n-Tridecan-1-ol	37988464	0.49402	200	C13H28O	844	112-70-9	614.1	t	205.15	160.95	69	894484	None	20180921I URGINEA PET ETHER FRACTION splitless:1
85	n-Caproic acid vinyl ester	37988464	0.49402	142	C8H14O2	837	3050-69-9	615.1	t	205.15	1833	99	894484	None	20180921I URGINEA PET ETHER FRACTION splitless:1
86	n-Tridecan-1-ol	16307394	0.21207	200	C13H28O	855	112-70-9	620.4	t	103.33	116.71	57	450564	None	20180921I URGINEA PET ETHER FRACTION splitless:1
87	n-Tridecan-1-ol	15357902	0.19972	200	C13H28O	810	112-70-9	629.1	t	93.87	191.4	69	409294	None	20180921I URGINEA PET ETHER FRACTION splitless:1
88	4-Dodecanol	22097113	0.28736	186	C12H26O	587	10203-32-4	630.8	t	112.64	105.96	73	491159	None	20180921I URGINEA PET ETHER FRACTION splitless:1
89	Cyclohexanol, 1-(2-hexenyl)-	23614456	0.30709	182	C12H22O	629	54655-47-9	636.2	t	99.884	158.02	99	435516	None	20180921I URGINEA PET ETHER FRACTION splitless:1
90	1-Octanol, 2-butyl-	21989971	0.28597	186	C12H26O	833	3913-02-08	637.5	t	96.453	69.779	141	420560	None	20180921I URGINEA PET ETHER FRACTION splitless:1
91	Fumaric acid, 2,4-dimethylpent-3-yl ethyl ester	35187165	0.45759	242	C13H22O4	774	0-00-0	654.7	t	136.29	238.77	128	594240	None	20180921I URGINEA PET ETHER FRACTION splitless:1
92	Nonanoic acid	8354123	0.10864	158	C9H18O2	664	112-05-0	659.9	t	52.035	114.46	73	226884	None	20180921I URGINEA PET ETHER FRACTION splitless:1
93	Ethyl cyclohexanepropionate	2727970	0.035475	184	C11H20O2	729	10094-36-7	675.5	t	35.522	309.05	88	154886	None	20180921I URGINEA PET ETHER FRACTION splitless:1
94	Hexadecane	63237770	0.82237	226	C16H34	938	544-76-3	679.4	t	421.8	1189.1	57	1839136	None	20180921I URGINEA PET ETHER FRACTION splitless:1
95	3-Ethyl-2-pentadecanone	2892827	0.037619	254	C17H34O	707	0-00-0	704.8	t	17.792	287.45	86	77576	None	20180921I URGINEA PET ETHER FRACTION splitless:1
96	1-Propanamine, 2-methyl-N-(2-methylpropyl)-	286853	0.0037303	129	C8H19N	674	110-96-3	713.6	t	5.8624	103.37	86	25562	None	20180921I URGINEA PET ETHER FRACTION splitless:1
97	3,6-Heptanedione	3502509	0.045548	128	C7H12O2	757	1703-51-1	717.6	t	17.261	241.09	99	75264	None	20180921I URGINEA PET ETHER FRACTION splitless:1
98	1H-Indene, 2,3-dihydro-1,1,3-trimethyl-3-phenyl-	2267632	0.029489	236	C18H20	828	3910-35-8	745.4	t	16.842	172.12	221	73436	None	20180921I URGINEA PET ETHER FRACTION splitless:1
99	11-Methyldodecanol	20529606	0.26697	200	C13H28O	818	85763-57-1	801.1	t	78.42	142.73	69	341929	None	20180921I URGINEA PET ETHER FRACTION splitless:1
100	n-Decanoic acid	12101070	0.15737	172	C10H20O2	755	334-48-5	815.2	t	47.31	57.337	57	206282	None	20180921I URGINEA PET ETHER FRACTION splitless:1
101	Decanoic acid, ethyl ester	5091604	0.066213	200	C12H24O2	816	110-38-3	832.6	t	40.54	451.3	88	176764	None	20180921I URGINEA PET ETHER FRACTION splitless:1
102	Nonadecane	38744709	0.50385	268	C19H40	928	629-92-5	837.1	t	242.59	601.41	57	1057758	None	20180921I URGINEA PET ETHER FRACTION splitless:1
103	2-Pentadecanone, 6,10,14-trimethyl-	10817259	0.14067	268	C18H36O	804	502-69-2	865.4	t	38.699	128.43	58	168738	None	20180921I URGINEA PET ETHER FRACTION splitless:1
104	Phthalic acid, butyl isohexyl ester	988572	0.012856	306	C18H26O4	867	0-00-0	872.8	t	9.8155	120.73	149	42798	None	20180921I URGINEA PET ETHER FRACTION splitless:1
105	Undecanoic acid	11667447	0.15173	186	C11H22O2	786	112-37-8	888.8	t	69.117	130.67	60	301366	None	20180921I URGINEA PET ETHER FRACTION splitless:1
106	Decanoic acid, ethyl ester	6977729	0.090741	200	C12H24O2	876	110-38-3	906.3	t	42.205	191.44	101	184023	None	20180921I URGINEA PET ETHER FRACTION splitless:1
107	Tridecanoic acid, methyl ester	11693928	0.15207	228	C14H28O2	893	1731-88-0	928.3	t	78.292	1062.9	74	341373	None	20180921I URGINEA PET ETHER FRACTION splitless:1
108	Dibutyl phthalate	3044134	0.039587	278	C16H22O4	942	84-74-2	940.6	t	28.999	950.3	149	126443	None	20180921I URGINEA PET ETHER FRACTION splitless:1
109	n-Hexadecanoic acid	454766638	5.9139	256	C16H32O2	924	57-10-3	972	t	1365.6	1708.7	256	5954376	None	20180921I URGINEA PET ETHER FRACTION splitless:1
110	1-Nonadecene	396232272	5.1527	266	C19H38	761	18435-45-5	977.1	t	1880.3	124.86	112	8198575	None	20180921I URGINEA PET ETHER FRACTION splitless:1
111	Hexadecanoic acid, ethyl ester	384652798	5.0022	284	C18H36O2	895	628-97-7	977.5	t	1865.4	30510	88	8133791	None	20180921I URGINEA PET ETHER FRACTION splitless:1
112	Heptacosane	68920292	0.89626	380	C27H56	900	593-49-7	981.1	t	441.39	106.18	113	1924570	None	20180921I URGINEA PET ETHER FRACTION splitless:1
113	Isopropyl palmitate	8650912	0.1125	298	C19H38O2	805	142-91-6	997.7	t	44.155	256.57	102	192528	None	20180921I URGINEA PET ETHER FRACTION splitless:1
114	Tridecanoic acid	9819437	0.1277	214	C13H26O2	843	638-53-9	1028.2	t	53.842	70.516	87	234766	None	20180921I URGINEA PET ETHER FRACTION splitless:1
115	2(3H)-Furanone, 5-heptyldihydro-	5350711	0.069583	184	C11H20O2	840	104-67-6	1039.6	t	33.704	134.85	85	146956	None	20180921I URGINEA PET ETHER FRACTION splitless:1
116	Undecanoic acid, ethyl ester	15270705	0.19859	214	C13H26O2	826	627-90-7	1044.2	t	79.989	940.33	88	348772	None	20180921I URGINEA PET ETHER FRACTION splitless:1
117	Nonanoic acid, methyl ester	16797	0.00021843	172	C10H20O2	687	1731-84-6	1064.8	t	0.6531	113.65	74	2847.7	None	20180921I URGINEA PET ETHER FRACTION splitless:1
118	9,12-Octadecadienoic acid (Z,Z)-	47163295	0.61333	280	C18H32O2	898	60-33-3	1073.1	t	217.62	66.974	136	948897	None	20180921I URGINEA PET ETHER FRACTION splitless:1
119	Oleic Acid	83927643	1.0914	282	C18H34O2	926	112-80-1	1078.5	t	377.68	143.61	264	1646769	None	20180921I URGINEA PET ETHER FRACTION splitless:1
120	9,12-Octadecadienoic acid, methyl ester, (E,E)-	53273681	0.69279	294	C19H34O2	877	2566-97-4	1082.9	t	302.77	84.769	263	1320150	None	20180921I URGINEA PET ETHER FRACTION splitless:1
121	Cyclopropane, 1-(1-hydroxy-1-heptyl)-2-methylene-3-pentyl-	53310565	0.69327	238	C16H30O	726	0-00-0	1083.9	t	302.93	604.77	113	1320849	None	20180921I URGINEA PET ETHER FRACTION splitless:1
122	(E)-9-Octadecenoic acid ethyl ester	38725555	0.5036	310	C20H38O2	890	6114-18-7	1088.4	t	224.93	749.85	88	980764	None	20180921I URGINEA PET ETHER FRACTION splitless:1
123	Octadecanoic acid	92379230	1.2013	284	C18H36O2	928	57-11-4	1097.5	t	516.33	2019.6	60	2251334	None	20180921I URGINEA PET ETHER FRACTION splitless:1
124	Hexadecanoic acid, 1,1-dimethylethyl ester	9979487	0.12978	312	C20H40O2	808	31158-91-5	1103.1	t	76.875	271.49	56	335194	None	20180921I URGINEA PET ETHER FRACTION splitless:1
125	Octadecanoic acid, ethyl ester	29728950	0.38661	312	C20H40O2	855	111-61-5	1109.1	t	143.06	2469.1	88	623781	None	20180921I URGINEA PET ETHER FRACTION splitless:1
126	Heptadecane	8431969	0.10965	240	C17H36	889	629-78-7	1112.7	t	73.867	226.43	57	322079	None	20180921I URGINEA PET ETHER FRACTION splitless:1
127	Tributyl acetylcitrate	24159943	0.31418	402	C20H34O8	933	77-90-7	1146.5	t	150.43	2345.4	185	655898	None	20180921I URGINEA PET ETHER FRACTION splitless:1
128	Hexadecanoic acid, pentyl ester	11150374	0.145	326	C21H42O2	786	0-00-0	1162.8	t	51.345	168.45	70	223877	None	20180921I URGINEA PET ETHER FRACTION splitless:1
129	Heneicosane	18914049	0.24596	296	C21H44	917	629-94-7	1174.7	t	86.533	214.15	57	377306	None	20180921I URGINEA PET ETHER FRACTION splitless:1
130	4,8,12,16-Tetramethylheptadecan-4-olide	10683371	0.13893	324	C21H40O2	894	96168-15-9	1193.1	t	51.049	28.303	43	222587	None	20180921I URGINEA PET ETHER FRACTION splitless:1
131	Eicosanoic acid	10323438	0.13425	312	C20H40O2	824	506-30-9	1216.3	t	42.448	30.805	69	185083	None	20180921I URGINEA PET ETHER FRACTION splitless:1
132	Hexanedioic acid, bis(2-ethylhexyl) ester	11812803	0.15362	370	C22H42O4	806	103-23-1	1225.2	t	62.124	104.31	147	270875	None	20180921I URGINEA PET ETHER FRACTION splitless:1
133	Undecanoic acid, ethyl ester	3067801	0.039895	214	C13H26O2	810	627-90-7	1231	t	40.579	56.754	89	176935	None	20180921I URGINEA PET ETHER FRACTION splitless:1
134	Octacosane	19586905	0.25471	394	C28H58	922	630-02-4	1234.3	t	76.545	114.57	85	333756	None	20180921I URGINEA PET ETHER FRACTION splitless:1
135	Phenol, 2,4-bis(1-methyl-1-phenylethyl)-	11486480	0.14937	330	C24H26O	789	2772-45-4	1259.8	t	51.448	428.19	315	224326	None	20180921I URGINEA PET ETHER FRACTION splitless:1
136	Bumetrizole	491326	0.0063894	315	C17H18ClN3O	822	3896-11-05	1286.6	t	5.0918	175.19	300	22201	None	20180921I URGINEA PET ETHER FRACTION splitless:1
137	Nonadecane	43725399	0.56862	268	C19H40	855	629-92-5	1292.3	t	245.78	349.61	85	1071646	None	20180921I URGINEA PET ETHER FRACTION splitless:1
138	Unknown 1	5009219	0.065142	284	C15H28N2O3	447	309922-97-2	1295.4	t	85.732	114.23	269	373811	None	20180921I URGINEA PET ETHER FRACTION splitless:1
139	Diisooctyl phthalate	402936929	5.2399	390	C24H38O4	921	131-20-4	1302.7	t	1965.6	40429	149	8570399	None	20180921I URGINEA PET ETHER FRACTION splitless:1
140	Octadecanoic acid	40442471	0.52593	284	C18H36O2	877	57-11-4	1331.1	t	195.2	594.19	60	851130	None	20180921I URGINEA PET ETHER FRACTION splitless:1
141	Undecanoic acid, ethyl ester	8802856	0.11448	214	C13H26O2	855	627-90-7	1344.3	t	89.041	927.15	88	388242	None	20180921I URGINEA PET ETHER FRACTION splitless:1
142	Dotriacontane	34547912	0.44927	450	C32H66	902	544-85-4	1347.2	t	108.44	145.86	85	472833	None	20180921I URGINEA PET ETHER FRACTION splitless:1
143	Undecanoic acid	14317612	0.18619	186	C11H22O2	766	112-37-8	1385.4	t	49.93	102.82	60	217705	None	20180921I URGINEA PET ETHER FRACTION splitless:1
144	Methyl-6-deoxy-6-fluoro-2,3,4-tri-O-methylád-galactopyranoside	11049780	0.1437	238	C10H19FO5	561	2248-90-0	1398.2	t	127.52	239.59	88	556018	None	20180921I URGINEA PET ETHER FRACTION splitless:1
145	Dotriacontane	78214626	1.0171	450	C32H66	925	544-85-4	1400.7	t	313.81	823.81	57	1368304	None	20180921I URGINEA PET ETHER FRACTION splitless:1
146	Eicosanoic acid	24534192	0.31905	312	C20H40O2	851	506-30-9	1438	t	114.14	327	60	497662	None	20180921I URGINEA PET ETHER FRACTION splitless:1
147	Undecanoic acid, ethyl ester	29595428	0.38487	214	C13H26O2	682	627-90-7	1450.1	t	116.57	571.75	88	508281	None	20180921I URGINEA PET ETHER FRACTION splitless:1
148	Dodecane, 2,6,10-trimethyl-	29595428	0.38487	212	C15H32	569	3891-98-3	1451.1	t	116.57	107.94	69	508281	None	20180921I URGINEA PET ETHER FRACTION splitless:1
149	Dotriacontane	29595428	0.38487	450	C32H66	835	544-85-4	1452.2	t	116.57	224.53	57	508281	None	20180921I URGINEA PET ETHER FRACTION splitless:1
150	Oxirane, 2,2'-[(1-methylethylidene)bis(4,1-phenyleneoxymethylene)]bis-	14272417	0.1856	340	C21H24O4	869	1675-54-3	1482.6	t	90.487	2567.7	325	394543	None	20180921I URGINEA PET ETHER FRACTION splitless:1
151	Cholesta-4,6-dien-3-ol, (3á)-	107176542	1.3938	384	C27H44O	687	14214-69-8	1500.5	t	427.08	348.69	143	1862190	None	20180921I URGINEA PET ETHER FRACTION splitless:1
152	Unknown 2	111717450	1.4528	198	C11H18O3	482	150221-35-5	1501.4	t	433.89	107.45	67	1891885	None	20180921I URGINEA PET ETHER FRACTION splitless:1
153	Dotriacontane	109582173	1.425	450	C32H66	877	544-85-4	1502.6	t	430.69	973.56	57	1877921	None	20180921I URGINEA PET ETHER FRACTION splitless:1
154	Cholesta-4,6-dien-3-ol, (3á)-	23922378	0.31109	384	C27H44O	742	14214-69-8	1515.2	t	104.26	211.45	143	454612	None	20180921I URGINEA PET ETHER FRACTION splitless:1
155	Cholesta-4,6-dien-3-ol, (3á)-	75343658	0.9798	384	C27H44O	830	14214-69-8	1543.7	t	403.88	1228.4	143	1761034	None	20180921I URGINEA PET ETHER FRACTION splitless:1
156	Dotriacontane	27717196	0.36044	450	C32H66	928	544-85-4	1550.7	t	121.91	172.21	71	531560	None	20180921I URGINEA PET ETHER FRACTION splitless:1
157	7-Dehydrodiosgenin	2328007	0.030274	412	C27H40O3	679	85706-84-9	1579.6	t	13.428	43.611	394	58550	None	20180921I URGINEA PET ETHER FRACTION splitless:1
158	Dotriacontane	98265336	1.2779	450	C32H66	929	544-85-4	1598.6	t	514.98	1423	57	2245432	None	20180921I URGINEA PET ETHER FRACTION splitless:1
159	Campesterol	72038007	0.93681	400	C28H48O	872	474-62-4	1616.5	t	312.21	401.1	105	1361324	None	20180921I URGINEA PET ETHER FRACTION splitless:1
160	1,2-Dioctanoin	77700871	1.0104	344	C19H36O5	656	1069-87-0	1628	t	347.7	117.58	127	1516056	None	20180921I URGINEA PET ETHER FRACTION splitless:1
161	Stigmasterol	77700871	1.0104	412	C29H48O	912	83-48-7	1629.9	t	347.7	387.71	133	1516056	None	20180921I URGINEA PET ETHER FRACTION splitless:1
162	1-Octadecanesulphonyl chloride	21099429	0.27438	352	C18H37ClO2S	767	0-00-0	1643.6	t	120.12	155.47	382	523751	None	20180921I URGINEA PET ETHER FRACTION splitless:1
163	á-Sitosterol	265289797	3.4499	414	C29H50O	898	83-46-5	1657.9	t	1191.3	1266.6	414	5194357	None	20180921I URGINEA PET ETHER FRACTION splitless:1
164	Stigmasta-3,5-diene	31672332	0.41188	396	C29H48	830	79897-80-6	1682.9	t	208.12	362.19	397	907457	None	20180921I URGINEA PET ETHER FRACTION splitless:1
165	Sulfurous acid, hexadecyl pentyl ester	82387096	1.0714	376	C21H44O3S	914	0-00-0	1688.1	t	330.61	744.25	57	1441522	None	20180921I URGINEA PET ETHER FRACTION splitless:1
166	Cyclohex-2-enone, 3-[2-(5-methoxy-2-methyl-1H-indol-3-yl)ethylamino]-2-pentanoyl-	9277408	0.12065	382	C23H30N2O3	553	0-00-0	1691.8	t	91.096	351.96	174	397202	None	20180921I URGINEA PET ETHER FRACTION splitless:1
167	9,19-Cyclolanostan-3-ol, acetate, (3á)-	9211007	0.11978	470	C32H54O2	729	4575-74-0	1708.6	t	41.279	29.177	109	179985	None	20180921I URGINEA PET ETHER FRACTION splitless:1
168	7-Hexadecenal, (Z)-	28796569	0.37448	238	C16H30O	782	56797-40-1	1774.1	t	101.12	123.68	57	440925	None	20180921I URGINEA PET ETHER FRACTION splitless:1
169	2-[4-methyl-6-(2,6,6-trimethylcyclohex-1-enyl)hexa-1,3,5-trienyl]cyclohex-1-en-1-carboxaldehyde	9297479	0.12091	324	C23H32O	715	0-00-0	1785.2	t	47.438	144.9	192	206840	None	20180921I URGINEA PET ETHER FRACTION splitless:1
Total	Total	7689734780	100										168843479

## Sheet: PE H.paronychioides
Peak #	Name	Area	Area %	Weight	Formula	Similarity	CAS	1st Dimension Time (s)	Quant Masses	Quant S/N	S/N	UniqueMass	Height	Concerns	Sample
1	1-Penten-3-yne, 2-methyl-	2795327	0.031476	80	C6H8	903	926-55-6	109	t	44.72	420.94	80	188431	None	20180921J HELICHRYSUM PET ETHER FRACTION (solvent =acetone) splitless:1
2	3,4-Diacetylfurazan	3593996	0.040469	154	C6H6N2O3	864	6102-98-3	119.3	t	39.814	228.72	43	167759	None	20180921J HELICHRYSUM PET ETHER FRACTION (solvent =acetone) splitless:1
3	2,7-Octanedione	3048252	0.034324	142	C8H14O2	698	1626-09-1	126.3	t	35.121	214.62	84	147985	None	20180921J HELICHRYSUM PET ETHER FRACTION (solvent =acetone) splitless:1
4	2-Hexadecyl-5-methylpyrrolidine	636821	0.0071707	309	C21H43N	647	0-00-0	129.4	t	10.321	153.77	84	43486	None	20180921J HELICHRYSUM PET ETHER FRACTION (solvent =acetone) splitless:1
5	Decane	32178875	0.36234	142	C10H22	935	124-18-5	133.7	t	247.76	184.51	142	1043951	None	20180921J HELICHRYSUM PET ETHER FRACTION (solvent =acetone) splitless:1
6	(1R)-2,6,6-Trimethylbicyclo[3.1.1]hept-2-ene	32178875	0.36234	136	C10H16	873	7785-70-8	135	t	247.76	165.41	93	1043951	None	20180921J HELICHRYSUM PET ETHER FRACTION (solvent =acetone) splitless:1
7	5,6-Dihydropyran-2-one, 5-acetoxy-6-(1,2-epoxypropyl)-	16962061	0.191	212	C10H12O5	633	69651-04-3	138.1	t	140.77	94.868	127	593128	None	20180921J HELICHRYSUM PET ETHER FRACTION (solvent =acetone) splitless:1
8	Octane, 3,5-dimethyl-	16962061	0.191	142	C10H22	874	15869-93-9	138.7	t	140.77	126	113	593128	None	20180921J HELICHRYSUM PET ETHER FRACTION (solvent =acetone) splitless:1
9	Octane, 3,5-dimethyl-	11282596	0.12704	142	C10H22	882	15869-93-9	142.1	t	94.559	238.5	70	398430	None	20180921J HELICHRYSUM PET ETHER FRACTION (solvent =acetone) splitless:1
10	1,2-Butanediol	671993	0.0075667	90	C4H10O2	681	584-03-2	161.9	t	13.691	118.89	59	57689	None	20180921J HELICHRYSUM PET ETHER FRACTION (solvent =acetone) splitless:1
11	2(3H)-Furanone, 5-ethenyldihydro-5-methyl-	6510330	0.073307	126	C7H10O2	850	1073-11-6	164.2	t	35.228	145.58	111	148434	None	20180921J HELICHRYSUM PET ETHER FRACTION (solvent =acetone) splitless:1
12	n-Tridecan-1-ol	12846885	0.14466	200	C13H28O	845	112-70-9	197	t	110.65	163.12	41	466233	None	20180921J HELICHRYSUM PET ETHER FRACTION (solvent =acetone) splitless:1
13	1-Octene, 3,7-dimethyl-	16327018	0.18384	140	C10H20	840	4984-01-04	200.8	t	121.48	325.58	70	511843	None	20180921J HELICHRYSUM PET ETHER FRACTION (solvent =acetone) splitless:1
14	Camphor	12969246	0.14604	152	C10H16O	675	76-22-2	229.7	t	73.791	295.31	108	310920	None	20180921J HELICHRYSUM PET ETHER FRACTION (solvent =acetone) splitless:1
15	2-Hexanone, 6-bromo-	15392793	0.17333	178	C6H11BrO	839	10226-29-6	232	t	83.657	174.61	99	352494	None	20180921J HELICHRYSUM PET ETHER FRACTION (solvent =acetone) splitless:1
16	Cyclopentanol, 2-methyl-, acetate, trans-	12020978	0.13536	142	C8H14O2	632	40991-94-4	234.8	t	62.54	146.82	82	263516	None	20180921J HELICHRYSUM PET ETHER FRACTION (solvent =acetone) splitless:1
17	2,6-Octadiene, 2,4-dimethyl-	11975032	0.13484	138	C10H18	649	63843-03-8	243.8	t	73.091	336.92	108	307973	None	20180921J HELICHRYSUM PET ETHER FRACTION (solvent =acetone) splitless:1
18	2-Butanone, 4-(5-methyl-2-furanyl)-	4632180	0.052159	152	C9H12O2	684	13679-56-6	264.6	t	32.359	191.6	95	136345	None	20180921J HELICHRYSUM PET ETHER FRACTION (solvent =acetone) splitless:1
19	3-(5-Methylfuryl)-N-furamidopropionamide	8303484	0.093499	262	C13H14N2O4	720	331958-18-0	270.3	t	43.496	312.75	108	183273	None	20180921J HELICHRYSUM PET ETHER FRACTION (solvent =acetone) splitless:1
20	2-Butanone, 3,4-epoxy-3-ethyl-	4494540	0.050609	114	C6H10O2	837	17257-82-8	276	t	37.506	79.359	72	158034	None	20180921J HELICHRYSUM PET ETHER FRACTION (solvent =acetone) splitless:1
21	3-Acetoxytridecane	11322458	0.12749	242	C15H30O2	701	0-00-0	290.5	t	72.218	282.34	101	304295	None	20180921J HELICHRYSUM PET ETHER FRACTION (solvent =acetone) splitless:1
22	Dodecane	50007816	0.5631	170	C12H26	916	112-40-3	316.4	t	379.97	1365.5	57	1601039	None	20180921J HELICHRYSUM PET ETHER FRACTION (solvent =acetone) splitless:1
23	Hexanoic acid, anhydride	50007816	0.5631	214	C12H22O3	892	2051-49-2	318.2	t	379.97	36.347	100	1601039	None	20180921J HELICHRYSUM PET ETHER FRACTION (solvent =acetone) splitless:1
24	Benzothiazole	15529510	0.17486	135	C7H5NS	960	95-16-9	326.1	t	131.66	2277.4	135	554750	None	20180921J HELICHRYSUM PET ETHER FRACTION (solvent =acetone) splitless:1
25	Ether, 6-methylheptyl vinyl	17811286	0.20056	156	C10H20O	803	10573-35-0	328.8	t	127.27	113.49	71	536241	None	20180921J HELICHRYSUM PET ETHER FRACTION (solvent =acetone) splitless:1
26	2-Pentanone, 5-(2-propynyloxy)-	17811286	0.20056	140	C8H12O2	678	55702-70-0	329.7	t	127.27	127.07	101	536241	None	20180921J HELICHRYSUM PET ETHER FRACTION (solvent =acetone) splitless:1
27	Acetate, 4-hydroxy-3-methyl-2-butenyl-	36236302	0.40803	144	C7H12O3	771	0-00-0	334.8	t	252.39	1694.8	84	1063455	None	20180921J HELICHRYSUM PET ETHER FRACTION (solvent =acetone) splitless:1
28	Dichloroacetic acid, 4-methylpentyl ester	10582275	0.11916	212	C8H14Cl2O2	728	0-00-0	344.9	t	74.264	178.19	71	312916	None	20180921J HELICHRYSUM PET ETHER FRACTION (solvent =acetone) splitless:1
29	Decane, 2,3,5,8-tetramethyl-	7668052	0.086343	198	C14H30	872	192823-15-7	354.2	t	56.994	156.3	71	240144	None	20180921J HELICHRYSUM PET ETHER FRACTION (solvent =acetone) splitless:1
30	Methane, isothiocyanato-	6397613	0.072038	73	C2H3NS	817	556-61-6	361.4	t	38.104	118.14	73	160553	None	20180921J HELICHRYSUM PET ETHER FRACTION (solvent =acetone) splitless:1
31	1,7-Octadiene, 2,3,3-trimethyl-	12287586	0.13836	152	C11H20	687	0-00-0	388.8	t	67.311	130.22	84	283619	None	20180921J HELICHRYSUM PET ETHER FRACTION (solvent =acetone) splitless:1
32	Acetate, 4-hydroxy-3-methyl-2-butenyl-	6687065	0.075297	144	C7H12O3	613	0-00-0	400.5	t	31.909	112.12	84	134449	None	20180921J HELICHRYSUM PET ETHER FRACTION (solvent =acetone) splitless:1
33	n-Tridecan-1-ol	14076520	0.1585	200	C13H28O	869	112-70-9	410.8	t	97	190.81	69	408714	None	20180921J HELICHRYSUM PET ETHER FRACTION (solvent =acetone) splitless:1
34	n-Tridecan-1-ol	17404449	0.19598	200	C13H28O	844	112-70-9	418.9	t	137.13	302.64	69	577801	None	20180921J HELICHRYSUM PET ETHER FRACTION (solvent =acetone) splitless:1
35	n-Tridecan-1-ol	15908808	0.17914	200	C13H28O	829	112-70-9	426.2	t	111.88	207.36	69	471409	None	20180921J HELICHRYSUM PET ETHER FRACTION (solvent =acetone) splitless:1
36	Pentanoic acid, 4-oxo-, pentyl ester	5269818	0.059339	186	C10H18O3	773	20279-49-6	430.6	t	37.148	103.75	100	156526	None	20180921J HELICHRYSUM PET ETHER FRACTION (solvent =acetone) splitless:1
37	7-epi-Silphiperfol-5-ene	7787009	0.087683	204	C15H24	900	138752-23-5	435.4	t	50.757	102.97	119	213865	None	20180921J HELICHRYSUM PET ETHER FRACTION (solvent =acetone) splitless:1
38	Octan-2-one, 3,6-dimethyl-	7791715	0.087736	156	C10H20O	678	118452-32-7	440	t	38.29	26.037	97	161335	None	20180921J HELICHRYSUM PET ETHER FRACTION (solvent =acetone) splitless:1
39	Bicyclo[3.1.1]heptan-3-ol, 2,6,6-trimethyl-, (1à,2á,3à,5à)-	26726711	0.30095	154	C10H18O	735	27779-29-9	455.9	t	149.42	551.69	84	629569	None	20180921J HELICHRYSUM PET ETHER FRACTION (solvent =acetone) splitless:1
40	.alfa.-Copaene	1645149	0.018525	204	C15H24	865	0-00-0	467.3	t	18.576	130.91	119	78271	None	20180921J HELICHRYSUM PET ETHER FRACTION (solvent =acetone) splitless:1
41	1H-Cycloprop[e]azulene, 1a,2,3,4,4a,5,6,7b-octahydro-1,1,4,7-tetramethyl-, [1aR-(1aà,4à,4aá,7bà)]-	4163624	0.046883	204	C15H24	875	489-40-7	494.1	t	25.863	100.38	105	108977	None	20180921J HELICHRYSUM PET ETHER FRACTION (solvent =acetone) splitless:1
42	Bicyclo[7.2.0]undec-4-ene, 4,11,11-trimethyl-8-methylene-,[1R-(1R*,4Z,9S*)]-	13029272	0.14671	204	C15H24	894	118-65-0	503.2	t	223.02	449.02	93	939722	None	20180921J HELICHRYSUM PET ETHER FRACTION (solvent =acetone) splitless:1
43	Tetradecane	68519580	0.77154	198	C14H30	940	629-59-4	505.8	t	387.71	1267	57	1633622	None	20180921J HELICHRYSUM PET ETHER FRACTION (solvent =acetone) splitless:1
44	5-Octen-2-one, 3,6-dimethyl-	61643063	0.69411	154	C10H18O	722	64165-21-5	510.8	t	332.65	1598.4	83	1401616	None	20180921J HELICHRYSUM PET ETHER FRACTION (solvent =acetone) splitless:1
45	4-Hepten-2-one, (E)-	1821538	0.020511	112	C7H12O	613	36678-43-0	516.9	t	73.076	112.24	112	307907	None	20180921J HELICHRYSUM PET ETHER FRACTION (solvent =acetone) splitless:1
46	Acetic acid, 7-chloro-3-methyl-6-oxo-hept-2-enyl ester	20992805	0.23638	218	C10H15ClO3	650	0-00-0	520.2	t	116.64	198.85	141	491447	None	20180921J HELICHRYSUM PET ETHER FRACTION (solvent =acetone) splitless:1
47	2-Propen-1-ol, 2-bromo-, acetate	3231600	0.036388	178	C5H7BrO2	836	63915-88-8	531.9	t	33.554	458.9	99	141382	None	20180921J HELICHRYSUM PET ETHER FRACTION (solvent =acetone) splitless:1
48	Humulene	3797284	0.042758	204	C15H24	869	6753-98-6	534.9	t	33.141	147.33	80	139640	None	20180921J HELICHRYSUM PET ETHER FRACTION (solvent =acetone) splitless:1
49	2-Hexanone, 6-bromo-	16886319	0.19014	178	C6H11BrO	806	10226-29-6	540.6	t	107.42	882.03	99	452638	None	20180921J HELICHRYSUM PET ETHER FRACTION (solvent =acetone) splitless:1
50	2,6-Pyridinediamine	16604234	0.18697	109	C5H7N3	659	141-86-6	541	t	106.64	125.84	82	449333	None	20180921J HELICHRYSUM PET ETHER FRACTION (solvent =acetone) splitless:1
51	2-Pentenoic acid, ethyl ester	41055296	0.46229	128	C7H12O2	720	2445-93-4	548.5	t	199.85	1014	83	842083	None	20180921J HELICHRYSUM PET ETHER FRACTION (solvent =acetone) splitless:1
52	5-Octen-2-one, 5-methyl-	13703365	0.1543	140	C9H16O	675	121986-29-6	558.7	t	58.326	49.071	210	245761	None	20180921J HELICHRYSUM PET ETHER FRACTION (solvent =acetone) splitless:1
53	2-Hexanone, 6-bromo-	14608994	0.1645	178	C6H11BrO	688	10226-29-6	584.5	t	76.381	258.33	43	321833	None	20180921J HELICHRYSUM PET ETHER FRACTION (solvent =acetone) splitless:1
54	2-Butenoic acid, 2-methyl-, 2-methylpropyl ester, (E)-	584924	0.0065863	156	C9H16O2	660	61692-84-0	587.9	t	35.318	175.37	101	148812	None	20180921J HELICHRYSUM PET ETHER FRACTION (solvent =acetone) splitless:1
55	(3R,3aR,3bR,4S,7R,7aR)-4-Isopropyl-3,7-dimethyloctahydro-1H-cyclopenta[1,3]cyclopropa[1,2]benzen-3-ol	13846391	0.15591	222	C15H26O	781	38230-60-3	596.9	t	84.485	146.09	161	355980	None	20180921J HELICHRYSUM PET ETHER FRACTION (solvent =acetone) splitless:1
56	Pyridine-3-ol, O-acetyl-2-[S-[2-hydroxyethyl]dithio]-	13846391	0.15591	245	C9H11NO3S2	644	0-00-0	598.1	t	84.485	104.63	127	355980	None	20180921J HELICHRYSUM PET ETHER FRACTION (solvent =acetone) splitless:1
57	4H-Imidazol-4-one, 2-amino-1,5-dihydro-	36229545	0.40795	99	C3H5N3O	821	503-86-6	614.5	t	211.52	2087.4	99	891243	None	20180921J HELICHRYSUM PET ETHER FRACTION (solvent =acetone) splitless:1
58	1-(Ethenesulfonyl)dodecane	13651007	0.15371	260	C14H28O2S	737	30719-66-5	620.1	t	83.686	100.43	69	352612	None	20180921J HELICHRYSUM PET ETHER FRACTION (solvent =acetone) splitless:1
59	Thiourea, 1-(adamantane-1-carbonyl)-3-cyclohexyl-	8572863	0.096532	320	C18H28N2OS	580	0-00-0	627.3	t	55.028	26.456	124	231865	None	20180921J HELICHRYSUM PET ETHER FRACTION (solvent =acetone) splitless:1
60	n-Tridecan-1-ol	8572863	0.096532	200	C13H28O	871	112-70-9	628.9	t	55.028	114.74	69	231865	None	20180921J HELICHRYSUM PET ETHER FRACTION (solvent =acetone) splitless:1
61	Caryophyllene oxide	51593465	0.58095	220	C15H24O	885	1139-30-6	642.3	t	314.68	530.01	79	1325908	None	20180921J HELICHRYSUM PET ETHER FRACTION (solvent =acetone) splitless:1
62	(R)-2-((4aS,8aR)-4a-Methyl-8-methylene-1,4,4a,5,6,7,8,8a-octahydronaphthalen-2-yl)propan-1-ol	3982237	0.044841	220	C15H24O	733	28102-68-3	650.8	t	28.186	281.53	161	118762	None	20180921J HELICHRYSUM PET ETHER FRACTION (solvent =acetone) splitless:1
63	(1R,3E,7E,11R)-1,5,5,8-Tetramethyl-12-oxabicyclo[9.1.0]dodeca-3,7-diene	18144527	0.20431	220	C15H24O	853	19888-34-7	665.6	t	110.39	213.81	96	465143	None	20180921J HELICHRYSUM PET ETHER FRACTION (solvent =acetone) splitless:1
64	Butanoic acid, 2-chloro-3-oxo-, methyl ester	1499457	0.016884	150	C5H7ClO3	671	4755-81-1	668.4	t	29.132	108.28	108	122750	None	20180921J HELICHRYSUM PET ETHER FRACTION (solvent =acetone) splitless:1
65	Hexadecane	29346310	0.33044	226	C16H34	942	544-76-3	679.5	t	224.79	782.47	57	947146	None	20180921J HELICHRYSUM PET ETHER FRACTION (solvent =acetone) splitless:1
66	11,11-Dimethyl-4,8-dimethylenebicyclo[7.2.0]undecan-3-ol	8161148	0.091896	220	C15H24O	867	79580-01-1	690.5	t	56.993	100.18	91	240141	None	20180921J HELICHRYSUM PET ETHER FRACTION (solvent =acetone) splitless:1
67	Menthol, 1'-(butyn-3-one-1-yl)-, (1S,2S,5R)-	16026948	0.18047	222	C14H22O2	633	0-00-0	696.6	t	70.912	129.88	98	298789	None	20180921J HELICHRYSUM PET ETHER FRACTION (solvent =acetone) splitless:1
68	á-copaene	16026948	0.18047	204	C15H24	829	0-00-0	697.9	t	70.912	85.94	204	298789	None	20180921J HELICHRYSUM PET ETHER FRACTION (solvent =acetone) splitless:1
69	cis-Z-à-Bisabolene epoxide	11411287	0.12849	220	C15H24O	801	0-00-0	708.1	t	71.618	100.75	105	301763	None	20180921J HELICHRYSUM PET ETHER FRACTION (solvent =acetone) splitless:1
70	3,3-Ethylenedioxy-17-methylandrost-5-ene	1044933	0.011766	330	C22H34O2	774	0-00-0	716.8	t	15.646	219.7	99	65924	None	20180921J HELICHRYSUM PET ETHER FRACTION (solvent =acetone) splitless:1
71	Caryophyllene oxide	25101598	0.28265	220	C15H24O	836	1139-30-6	720.6	t	117.89	175.66	91	496724	None	20180921J HELICHRYSUM PET ETHER FRACTION (solvent =acetone) splitless:1
72	Phenol, 4,6-di(1,1-dimethylethyl)-2-methyl-	11391325	0.12827	220	C15H24O	607	616-55-7	795.9	t	50.38	130.92	205	212278	None	20180921J HELICHRYSUM PET ETHER FRACTION (solvent =acetone) splitless:1
73	Nonadecane	18877495	0.21256	268	C19H40	907	629-92-5	837	t	127.86	392.89	57	538723	None	20180921J HELICHRYSUM PET ETHER FRACTION (solvent =acetone) splitless:1
74	Pyrrolidin-2-one, 5-heptyl-	2645710	0.029791	183	C11H21NO	594	2405-92-7	841.5	t	28.332	161.91	84	119377	None	20180921J HELICHRYSUM PET ETHER FRACTION (solvent =acetone) splitless:1
75	2,4-Hexadienedioic acid, 3,4-diethyl-, dimethyl ester, (Z,Z)-	2139972	0.024096	226	C12H18O4	522	31447-54-8	859.9	t	23.024	51.903	222	97014	None	20180921J HELICHRYSUM PET ETHER FRACTION (solvent =acetone) splitless:1
76	Neophytadiene	7886695	0.088805	278	C20H38	825	504-96-1	862.1	t	49.759	103.17	68	209660	None	20180921J HELICHRYSUM PET ETHER FRACTION (solvent =acetone) splitless:1
77	2-Undecanone, 6,10-dimethyl-	10450539	0.11767	198	C13H26O	827	1604-34-8	865.4	t	59.545	180.68	58	250894	None	20180921J HELICHRYSUM PET ETHER FRACTION (solvent =acetone) splitless:1
78	4,4,8-Trimethyltricyclo[6.3.1.0(1,5)]dodecane-2,9-diol	7749459	0.08726	238	C15H26O2	815	0-00-0	872.1	t	42.389	41.843	91	178607	None	20180921J HELICHRYSUM PET ETHER FRACTION (solvent =acetone) splitless:1
79	Methyl 2,4,6-trihydroxybenzoate	272276937	3.0659	184	C8H8O5	725	3147-39-5	899.4	t	1200.3	26343	152	5057571	None	20180921J HELICHRYSUM PET ETHER FRACTION (solvent =acetone) splitless:1
80	1,2-Dihexylcyclopropene-3-carboxylic acid	42529264	0.47889	252	C16H28O2	693	54467-87-7	919	t	102.19	308.76	181	430582	None	20180921J HELICHRYSUM PET ETHER FRACTION (solvent =acetone) splitless:1
81	Decanoic acid, methyl ester	1089879	0.012272	186	C11H22O2	649	110-42-9	928.3	t	10.893	114.41	74	45898	None	20180921J HELICHRYSUM PET ETHER FRACTION (solvent =acetone) splitless:1
82	Phthalic acid, butyl 3-methylbutyl ester	1376767	0.015503	292	C17H24O4	795	0-00-0	940.7	t	14.494	294.54	149	61071	None	20180921J HELICHRYSUM PET ETHER FRACTION (solvent =acetone) splitless:1
83	Isophthalic acid, 3,5-difluorophenyl ethyl ester	213453	0.0024035	306	C16H12F2O4	784	0-00-0	949.2	t	9.5433	290.63	177	40211	None	20180921J HELICHRYSUM PET ETHER FRACTION (solvent =acetone) splitless:1
84	n-Hexadecanoic acid	55249439	0.62212	256	C16H32O2	916	57-10-3	961.7	t	264.68	1249.9	60	1115257	None	20180921J HELICHRYSUM PET ETHER FRACTION (solvent =acetone) splitless:1
85	Octadecanoic acid, ethyl ester	4972275	0.055989	312	C20H40O2	790	111-61-5	976.8	t	33.04	320.49	88	139216	None	20180921J HELICHRYSUM PET ETHER FRACTION (solvent =acetone) splitless:1
86	Hexadecane	16140339	0.18174	226	C16H34	900	544-76-3	980.7	t	72.193	222.1	57	304187	None	20180921J HELICHRYSUM PET ETHER FRACTION (solvent =acetone) splitless:1
87	Isophthalic acid, ethyl 2-isopropoxyphenyl ester	750200	0.0084474	328	C19H20O5	766	0-00-0	1001.4	t	9.2509	480.38	177	38979	None	20180921J HELICHRYSUM PET ETHER FRACTION (solvent =acetone) splitless:1
88	Ethanone, 1-(3,4-dihydro-7-hydroxy-5-methoxy-2,2-dimethyl-2H-1-benzopyran-8-yl)-	9249376	0.10415	250	C14H18O4	761	4655-89-4	1017.8	t	43.757	339.23	195	184370	None	20180921J HELICHRYSUM PET ETHER FRACTION (solvent =acetone) splitless:1
89	Propenenitrile, 2-(2-benzothiazolyl)-3-(2-methoxyphenyl)-	723282	0.0081443	292	C17H12N2OS	523	112632-95-8	1034.5	t	12.817	23.861	262	54003	None	20180921J HELICHRYSUM PET ETHER FRACTION (solvent =acetone) splitless:1
90	3-Methyl-12-pyridin-2-yl-8,9,10,12-tetrahydro-7H-benzo[b][4,7]phenanthrolin-11-one	2444373	0.027524	341	C22H19N3O	553	0-00-0	1035.9	t	16.959	44.218	278	71458	None	20180921J HELICHRYSUM PET ETHER FRACTION (solvent =acetone) splitless:1
91	acetic acid, 2,2,2-trifluoro-, 3-(1,1-dimethylethyl)-4-hydroxyphenyl ester	6311020	0.071063	262	C12H13F3O3	628	0-00-0	1041.3	t	32.69	127.49	262	137742	None	20180921J HELICHRYSUM PET ETHER FRACTION (solvent =acetone) splitless:1
92	Phytol	16128689	0.18161	296	C20H40O	914	150-86-7	1050.3	t	99.697	341.66	71	420078	None	20180921J HELICHRYSUM PET ETHER FRACTION (solvent =acetone) splitless:1
93	4H,5H-Pyrano(4,3-b)pyran-4,5-dione, 2,3-dihydro-3-à-hydroxy-2-á-methyl-7-propenyl-	3094012	0.034839	236	C12H12O5	597	1402-20-6	1055.5	t	19.037	136.04	179	80214	None	20180921J HELICHRYSUM PET ETHER FRACTION (solvent =acetone) splitless:1
94	6-Dodecyne	4700413	0.052927	166	C12H22	800	6975-99-1	1069.2	t	48.878	163.97	67	205949	None	20180921J HELICHRYSUM PET ETHER FRACTION (solvent =acetone) splitless:1
95	Cyclopropane, 1-heptanoyl-3-methylene-2-pentyl-	82348390	0.92726	236	C16H28O	669	0-00-0	1075.6	t	353.68	1735	179	1490238	None	20180921J HELICHRYSUM PET ETHER FRACTION (solvent =acetone) splitless:1
96	4,5,6,7-Tetrahydro-benzo[c]thiophene-1-carboxylic acid allylamide	78527742	0.88423	221	C12H15NOS	668	0-00-0	1076.8	t	347.17	1006.7	264	1462797	None	20180921J HELICHRYSUM PET ETHER FRACTION (solvent =acetone) splitless:1
97	2-Cyclohexen-1-one, 3-methoxy-2-(2,4,5-trimethoxyphenyl)-	11736517	0.13215	292	C16H20O5	671	95338-59-3	1086.6	t	86.56	1597.7	277	364723	None	20180921J HELICHRYSUM PET ETHER FRACTION (solvent =acetone) splitless:1
98	5à-Cholestan-3á-ol, 14-methyl-	10702238	0.12051	402	C28H50O	577	5259-27-8	1091.1	t	165.36	710.35	247	696731	None	20180921J HELICHRYSUM PET ETHER FRACTION (solvent =acetone) splitless:1
99	Unknown 1	46013617	0.51812	276	C13H15F3O3	493	0-00-0	1092.3	t	239.14	221.51	243	1007615	None	20180921J HELICHRYSUM PET ETHER FRACTION (solvent =acetone) splitless:1
100	Octadecanoic acid	46013617	0.51812	284	C18H36O2	900	57-11-4	1093.7	t	239.14	971.97	73	1007615	None	20180921J HELICHRYSUM PET ETHER FRACTION (solvent =acetone) splitless:1
101	4,5,6,7-Tetrahydro-benzo[c]thiophene-1-carboxylic acid allylamide	33985594	0.38268	221	C12H15NOS	670	0-00-0	1101.3	t	138.68	2015.3	221	584319	None	20180921J HELICHRYSUM PET ETHER FRACTION (solvent =acetone) splitless:1
102	Hexadecanoic acid, 1,1-dimethylethyl ester	33985594	0.38268	312	C20H40O2	859	31158-91-5	1103	t	138.68	138.08	61	584319	None	20180921J HELICHRYSUM PET ETHER FRACTION (solvent =acetone) splitless:1
103	4-Picolylamine, N,N-didecyl-	2395246	0.026971	388	C26H48N2	558	0-00-0	1107.9	t	27.014	60.911	219	113824	None	20180921J HELICHRYSUM PET ETHER FRACTION (solvent =acetone) splitless:1
104	Hexadecane	2433105	0.027397	226	C16H34	882	544-76-3	1112.7	t	19.461	57.741	43	82002	None	20180921J HELICHRYSUM PET ETHER FRACTION (solvent =acetone) splitless:1
105	2H-1-Benzopyran, 3,4,4a,5,6,8a-hexahydro-2,5,5,8a-tetramethyl-, (2à,4aà,8aà)-	51868073	0.58404	194	C13H22O	608	41678-32-4	1120.2	t	404.14	7612.3	179	1702867	None	20180921J HELICHRYSUM PET ETHER FRACTION (solvent =acetone) splitless:1
106	Unknown 2	51868073	0.58404	238	C12H11ClO3	441	109842-37-7	1121.6	t	404.14	611.07	189	1702867	None	20180921J HELICHRYSUM PET ETHER FRACTION (solvent =acetone) splitless:1
107	4,5,6,7-Tetrahydro-benzo[c]thiophene-1-carboxylic acid allylamide	123221992	1.3875	221	C12H15NOS	648	0-00-0	1124.9	t	596.69	8686.8	221	2514164	None	20180921J HELICHRYSUM PET ETHER FRACTION (solvent =acetone) splitless:1
108	Unknown 3	123221992	1.3875	320	C18H24O5	495	0-00-0	1125.2	t	596.69	81.695	253	2514164	None	20180921J HELICHRYSUM PET ETHER FRACTION (solvent =acetone) splitless:1
109	7,9-Di-tert-butyl-1-oxaspiro(4,5)deca-6,9-diene-2,8-dione	123221992	1.3875	276	C17H24O3	558	82304-66-3	1125.8	t	596.69	1162.9	261	2514164	None	20180921J HELICHRYSUM PET ETHER FRACTION (solvent =acetone) splitless:1
110	Phenol, 2,4,6-tri-tert-butyl-	798973	0.0089966	262	C18H30O	591	732-26-3	1131.9	t	31.696	243.43	229	133553	None	20180921J HELICHRYSUM PET ETHER FRACTION (solvent =acetone) splitless:1
111	2-Hexanone, (2,4-dinitrophenyl)hydrazone	5205526	0.058615	280	C12H16N4O4	574	2348-17-6	1136.4	t	48.98	254.53	280	206381	None	20180921J HELICHRYSUM PET ETHER FRACTION (solvent =acetone) splitless:1
112	Benzoic Acid, TBDMS derivative	5205526	0.058615	236	C13H20O2Si	579	75732-41-1	1137.5	t	48.98	95.21	292	206381	None	20180921J HELICHRYSUM PET ETHER FRACTION (solvent =acetone) splitless:1
113	2,5-cyclohexadien-1-one, 2,6-bis(1,1-dimethylethyl)-4-hydroxy-4-methyl-	43299485	0.48756	236	C15H24O2	600	0-00-0	1142.2	t	261.44	794.88	261	1101605	None	20180921J HELICHRYSUM PET ETHER FRACTION (solvent =acetone) splitless:1
114	Chromone, 5-hydroxy-8-isopentyl-7-methoxy-2-methyl-	45924222	0.51711	276	C16H20O4	564	13475-10-0	1142.5	t	272.65	693.2	219	1148801	None	20180921J HELICHRYSUM PET ETHER FRACTION (solvent =acetone) splitless:1
115	2-Chloroethanol, triisobutylsilyl ether	596333190	6.7148	278	C14H31ClOSi	626	0-00-0	1152.7	t	1935.4	7206.3	264	8155003	None	20180921J HELICHRYSUM PET ETHER FRACTION (solvent =acetone) splitless:1
116	(1-Cyclohexylmethyl-3-methylbut-2-enylthio)benzene	596333190	6.7148	274	C18H26S	561	0-00-0	1153.3	t	1935.4	193.97	229	8155003	None	20180921J HELICHRYSUM PET ETHER FRACTION (solvent =acetone) splitless:1
117	1,1'-Spirobiindene, 3,3,3',3'(2H,2H')-tetramethyl-	102081082	1.1494	276	C21H24	515	58343-29-6	1154.8	t	1252.9	272.11	243	5279043	None	20180921J HELICHRYSUM PET ETHER FRACTION (solvent =acetone) splitless:1
118	Unknown 4	12436961	0.14004	306	C20H34O2	489	1908-44-7	1164.2	t	78.273	270.49	233	329804	None	20180921J HELICHRYSUM PET ETHER FRACTION (solvent =acetone) splitless:1
119	4,5,6,7-Tetrahydro-benzo[c]thiophene-1-carboxylic acid allylamide	12436961	0.14004	221	C12H15NOS	538	0-00-0	1164.5	t	78.273	319.7	278	329804	None	20180921J HELICHRYSUM PET ETHER FRACTION (solvent =acetone) splitless:1
120	Unknown 5	4643083	0.052282	470	C26H18Cl4	477	0-00-0	1167	t	65.039	134.27	237	274046	None	20180921J HELICHRYSUM PET ETHER FRACTION (solvent =acetone) splitless:1
121	Diallyl isophthalate	88978	0.0010019	246	C14H14O4	620	1087-21-4	1169.7	t	3.9959	266.88	189	16837	None	20180921J HELICHRYSUM PET ETHER FRACTION (solvent =acetone) splitless:1
122	Benzenamine, 2-iodo-	4654.1	5.2406e-05	219	C6H6IN	652	615-43-0	1172.8	t	0.73043	116.27	219	3077.7	None	20180921J HELICHRYSUM PET ETHER FRACTION (solvent =acetone) splitless:1
123	4,5,6-Trimethoxy-7-methyl-3H-2-benzofuran-1-one	162665444	1.8316	238	C12H14O5	679	75339-75-2	1181.3	t	1122.9	11286	238	4731547	None	20180921J HELICHRYSUM PET ETHER FRACTION (solvent =acetone) splitless:1
124	2-Butenoic acid, 2-methyl-, 2-(acetyloxy)-1,1a,2,3,4,6,7,10,11,11a-decahydro-7,10-dihydroxy-1,1,3,6,9-pentamethyl-4a,7a-epoxy-5H-cyclopenta[a]cyclopropa[f]cycloundecen-11-yl ester, [1aR-[1aR*,2R*,3S*,4aR*,6S*,7S*,7aS*,8E,10R*,11R*(E),11aS*]]-	162665444	1.8316	490	C27H38O8	528	51906-13-9	1181.9	t	1122.9	739.86	179	4731547	None	20180921J HELICHRYSUM PET ETHER FRACTION (solvent =acetone) splitless:1
125	Acetophenone, 4'-hydroxy-2',6'-dimethoxy-3'-(3-methyl-2-butenyl)-	146407048	1.6486	264	C15H20O4	662	18780-96-6	1193.4	t	1072.3	3659.3	209	4518108	None	20180921J HELICHRYSUM PET ETHER FRACTION (solvent =acetone) splitless:1
126	2(3H)-Benzofuranone, 3a,4,5,6-tetrahydro-3a,6,6-trimethyl-	799229233	8.9994	180	C11H16O2	647	16778-26-0	1199.3	t	1998.9	39381	165	8422603	None	20180921J HELICHRYSUM PET ETHER FRACTION (solvent =acetone) splitless:1
127	4,5,6,7-Tetrahydro-benzo[c]thiophene-1-carboxylic acid allylamide	764552985	8.609	221	C12H15NOS	608	0-00-0	1200	t	1950.4	798.26	280	8218184	None	20180921J HELICHRYSUM PET ETHER FRACTION (solvent =acetone) splitless:1
128	2H-1-benzopyran-6-ol, 3,4-dihydro-2,2,4-trimethyl-7-(1,1,3,3-tetramethylbutyl)-	18436207	0.20759	304	C20H32O2	571	0-00-0	1204.2	t	396.44	61.441	304	1670420	None	20180921J HELICHRYSUM PET ETHER FRACTION (solvent =acetone) splitless:1
129	3-Buten-2-one, 4-(3-hydroxy-6,6-dimethyl-2-methylenecyclohexyl)-	345056202	3.8854	208	C13H20O2	606	0-00-0	1211.2	t	1128.5	2639.8	235	4754847	None	20180921J HELICHRYSUM PET ETHER FRACTION (solvent =acetone) splitless:1
130	Unknown 6	325382096	3.6639	295	C17H17N3O2	482	98308-93-1	1211.5	t	1088.2	116.7	59	4585171	None	20180921J HELICHRYSUM PET ETHER FRACTION (solvent =acetone) splitless:1
131	Cyclohexanone, 2,2-dimethyl-5-(3-methyloxiranyl)-, [2à(R*),3à]-(.+-.)-	189411257	2.1328	182	C11H18O2	564	141033-65-0	1212.5	t	812.08	30.594	305	3421715	None	20180921J HELICHRYSUM PET ETHER FRACTION (solvent =acetone) splitless:1
132	Cyclopropanetetradecanoic acid, 2-octyl-, methyl ester	8396049	0.094541	394	C26H50O2	569	52355-42-7	1216.1	t	336.8	102.3	73	1419131	None	20180921J HELICHRYSUM PET ETHER FRACTION (solvent =acetone) splitless:1
133	Endrin	44921565	0.50582	378	C12H8Cl6O	517	72-20-8	1218.8	t	259.15	58.306	273	1091938	None	20180921J HELICHRYSUM PET ETHER FRACTION (solvent =acetone) splitless:1
134	Lupulon	44921565	0.50582	414	C26H38O4	630	468-28-0	1219.1	t	259.15	1718.3	275	1091938	None	20180921J HELICHRYSUM PET ETHER FRACTION (solvent =acetone) splitless:1
135	Terephthalic acid, dipentyl ester	17810	0.00020055	306	C18H26O4	641	0-00-0	1223.9	t	1.146	705.57	237	4828.8	None	20180921J HELICHRYSUM PET ETHER FRACTION (solvent =acetone) splitless:1
136	Butyl myristate	9860966	0.11104	284	C18H36O2	699	110-36-1	1226	t	74.066	109.34	217	312079	None	20180921J HELICHRYSUM PET ETHER FRACTION (solvent =acetone) splitless:1
137	Hexanedioic acid, bis(2-ethylhexyl) ester	9860966	0.11104	370	C22H42O4	834	103-23-1	1227.7	t	74.066	647.6	129	312079	None	20180921J HELICHRYSUM PET ETHER FRACTION (solvent =acetone) splitless:1
138	Unknown 7	871978	0.0098186	334	C18H16F2O4	493	0-00-0	1229.4	t	28.221	122.97	261	118909	None	20180921J HELICHRYSUM PET ETHER FRACTION (solvent =acetone) splitless:1
139	Ethanone, 1-(7-hydroxy-5-methoxy-2,2-dimethyl-2H-1-benzopyran-8-yl)-	100671	0.0011336	248	C14H16O4	526	484-18-4	1230.7	t	3.8554	263.27	233	16245	None	20180921J HELICHRYSUM PET ETHER FRACTION (solvent =acetone) splitless:1
140	Tetracosane	3799018	0.042778	338	C24H50	884	646-31-1	1234.5	t	32.665	196.81	57	137637	None	20180921J HELICHRYSUM PET ETHER FRACTION (solvent =acetone) splitless:1
141	Benzenamine, N-(4-methoxybenzylidene)-3,4-dimethyl-	3799018	0.042778	239	C16H17NO	524	53384-71-7	1235.6	t	32.665	111.74	310	137637	None	20180921J HELICHRYSUM PET ETHER FRACTION (solvent =acetone) splitless:1
142	Cyclodeca[b]furan-2(3H)-one, 3a,4,5,6,7,8,9,11a-octahydro-3,6,10-trimethyl-	37783015	0.42544	236	C15H24O2	613	54833-40-8	1241.4	t	218.68	339.14	235	921408	None	20180921J HELICHRYSUM PET ETHER FRACTION (solvent =acetone) splitless:1
143	Thiophene, 2,5-bis(1,1,3,3-tetramethylbutyl)-	38065775	0.42863	308	C20H36S	554	54964-79-3	1242.9	t	219.83	248.31	280	926249	None	20180921J HELICHRYSUM PET ETHER FRACTION (solvent =acetone) splitless:1
144	Lupulon	115703566	1.3028	414	C26H38O4	636	468-28-0	1248.7	t	531.32	3911	275	2238724	None	20180921J HELICHRYSUM PET ETHER FRACTION (solvent =acetone) splitless:1
145	4a,7a-Epoxy-5H-cyclopenta[a]cyclopropa[f]cycloundecen-4(1H)-one, 1a,6,7,10,11,11a-hexahydro-7,10,11-trihydroxy-1,1,3,6,9-pentamethyl-	125458077	1.4127	348	C20H28O5	607	51906-04-8	1250.1	t	552.36	483.82	259	2327386	None	20180921J HELICHRYSUM PET ETHER FRACTION (solvent =acetone) splitless:1
146	1-(5-Hexyl-2,4-dihydroxyphenyl)ethanone	61021075	0.68711	236	C14H20O3	516	0-00-0	1258.2	t	171.59	306.58	294	723009	None	20180921J HELICHRYSUM PET ETHER FRACTION (solvent =acetone) splitless:1
147	2,6,9,12,16-Pentamethylheptadeca-2,6,11,15-tetraene-9-carboxylic acid	61021075	0.68711	346	C23H38O2	594	0-00-0	1259.1	t	171.59	66.662	206	723009	None	20180921J HELICHRYSUM PET ETHER FRACTION (solvent =acetone) splitless:1
148	Phenol, 2,4-bis(1-methyl-1-phenylethyl)-	16361886	0.18424	330	C24H26O	721	2772-45-4	1260.7	t	100.79	123.46	316	424678	None	20180921J HELICHRYSUM PET ETHER FRACTION (solvent =acetone) splitless:1
149	Lupulon	17327589	0.19511	414	C26H38O4	540	468-28-0	1262.4	t	133.14	140.85	345	561001	None	20180921J HELICHRYSUM PET ETHER FRACTION (solvent =acetone) splitless:1
150	Unknown 8	2380492	0.026805	374	C24H38O3	476	0-00-0	1265	t	41.381	68.799	329	174361	None	20180921J HELICHRYSUM PET ETHER FRACTION (solvent =acetone) splitless:1
151	2H-1-benzopyran-6-ol, 7-(1,1-dimethylethyl)-3,4-dihydro-2,2-dimethyl-4-(1-methylethyl)-	56567322	0.63696	276	C18H28O2	645	0-00-0	1272.5	t	243.57	3331.8	233	1026303	None	20180921J HELICHRYSUM PET ETHER FRACTION (solvent =acetone) splitless:1
152	Ethanone, 1-(3,4,7,8-tetrahydro-5-methoxy-2,2,8,8-tetramethyl-2H,6H-benzo[1,2-b:5,4-b']dipyran-10-yl)-	4451533	0.050125	318	C19H26O4	596	18780-93-3	1276.1	t	63.881	453.23	247	269164	None	20180921J HELICHRYSUM PET ETHER FRACTION (solvent =acetone) splitless:1
153	tert-Butyl(2-(tert-butyl)-4-methoxyphenoxy)dimethylsilane	852689	0.0096014	294	C17H30O2Si	561	0-00-0	1282.9	t	16.692	321.38	237	70334	None	20180921J HELICHRYSUM PET ETHER FRACTION (solvent =acetone) splitless:1
154	7-Heptadecene, 1-chloro-	7949068	0.089508	272	C17H33Cl	586	56554-78-0	1285.6	t	42.665	90.41	277	179771	None	20180921J HELICHRYSUM PET ETHER FRACTION (solvent =acetone) splitless:1
155	Bumetrizole	7949068	0.089508	315	C17H18ClN3O	716	3896-11-05	1286.7	t	42.665	149.17	300	179771	None	20180921J HELICHRYSUM PET ETHER FRACTION (solvent =acetone) splitless:1
156	Dotriacontane	8077379	0.090953	450	C32H66	935	544-85-4	1291.9	t	51.779	180.74	57	218174	None	20180921J HELICHRYSUM PET ETHER FRACTION (solvent =acetone) splitless:1
157	Unknown 9	1071142	0.012061	278	C16H22O4	498	0-00-0	1297.5	t	17.986	194.41	223	75785	None	20180921J HELICHRYSUM PET ETHER FRACTION (solvent =acetone) splitless:1
158	Diisooctyl phthalate	79266425	0.89255	390	C24H38O4	919	131-20-4	1303.1	t	452.68	9132.5	149	1907392	None	20180921J HELICHRYSUM PET ETHER FRACTION (solvent =acetone) splitless:1
159	1,5-Heptadien-4-one, 3,3,6-trimethyl-	23750721	0.26744	152	C10H16O	697	546-49-6	1310.1	t	222.08	338.69	83	935750	None	20180921J HELICHRYSUM PET ETHER FRACTION (solvent =acetone) splitless:1
160	7,9-Di-tert-butyl-1-oxaspiro(4,5)deca-6,9-diene-2,8-dione	137278252	1.5458	276	C17H24O3	646	82304-66-3	1314.4	t	516.55	5475	261	2176512	None	20180921J HELICHRYSUM PET ETHER FRACTION (solvent =acetone) splitless:1
161	Clocortolone pivalate	22145798	0.24937	494	C27H36ClFO5	500	34097-16-0	1321.7	t	87.441	107.56	238	368435	None	20180921J HELICHRYSUM PET ETHER FRACTION (solvent =acetone) splitless:1
162	Lupulon	22145798	0.24937	414	C26H38O4	575	468-28-0	1322.7	t	87.441	122.09	346	368435	None	20180921J HELICHRYSUM PET ETHER FRACTION (solvent =acetone) splitless:1
163	2,5-Cyclohexadiene-1,4-dione, 2,5-bis(1,1-dimethylpropyl)-	4013195	0.045189	248	C16H24O2	534	4584-63-8	1337.8	t	33.504	242.08	305	141170	None	20180921J HELICHRYSUM PET ETHER FRACTION (solvent =acetone) splitless:1
164	1,5-Heptadien-4-one, 3,3,6-trimethyl-	36253085	0.40822	152	C10H16O	938	546-49-6	1343.3	t	132	109.13	277	556180	None	20180921J HELICHRYSUM PET ETHER FRACTION (solvent =acetone) splitless:1
165	Dotriacontane	7286933	0.082052	450	C32H66	887	544-85-4	1347.3	t	81.827	106.6	85	344781	None	20180921J HELICHRYSUM PET ETHER FRACTION (solvent =acetone) splitless:1
166	5,9-Methanobenzocycloocten-1(2H)-one, 3,4,5,6,7,8,9,10-octahydro-5,10-dihydroxy-3,3,7,7,9-pentamethyl-	12757594	0.14365	292	C18H28O3	628	54833-45-3	1365.5	t	44.87	337.73	203	189063	None	20180921J HELICHRYSUM PET ETHER FRACTION (solvent =acetone) splitless:1
167	2-Butenoic acid, 2-methyl-, 2-(acetyloxy)-1,1a,2,3,4,6,7,10,11,11a-decahydro-7,10-dihydroxy-1,1,3,6,9-pentamethyl-4a,7a-epoxy-5H-cyclopenta[a]cyclopropa[f]cycloundecen-11-yl ester, [1aR-[1aR*,2R*,3S*,4aR*,6S*,7S*,7aS*,8E,10R*,11R*(E),11aS*]]-	10720144	0.12071	490	C27H38O8	587	51906-13-9	1381.4	t	68.835	371.27	221	290038	None	20180921J HELICHRYSUM PET ETHER FRACTION (solvent =acetone) splitless:1
168	1-Eicosanol	87442694	0.98462	298	C20H42O	939	629-96-9	1396.6	t	383.89	668.51	97	1617522	None	20180921J HELICHRYSUM PET ETHER FRACTION (solvent =acetone) splitless:1
169	5,9-Methanobenzocycloocten-1(2H)-one, 3,4,5,6,7,8,9,10-octahydro-5,10-dihydroxy-3,3,7,7,9-pentamethyl-	24177428	0.27224	292	C18H28O3	721	54833-45-3	1404.2	t	128.07	1282.1	221	539628	None	20180921J HELICHRYSUM PET ETHER FRACTION (solvent =acetone) splitless:1
170	Unknown 10	2138082	0.024075	348	C21H36O2Si	465	68961-94-4	1412.9	t	9.6878	34.34	217	40820	None	20180921J HELICHRYSUM PET ETHER FRACTION (solvent =acetone) splitless:1
171	Squalene	34331569	0.38658	410	C30H50	935	111-02-4	1451.2	t	185.92	662.69	69	783396	None	20180921J HELICHRYSUM PET ETHER FRACTION (solvent =acetone) splitless:1
172	Heptacosane	34682418	0.39053	380	C27H56	901	593-49-7	1452	t	186.88	251.63	57	787415	None	20180921J HELICHRYSUM PET ETHER FRACTION (solvent =acetone) splitless:1
173	Cyclotridecane	124342037	1.4001	182	C13H26	772	295-02-3	1501.6	t	540.48	377.98	97	2277336	None	20180921J HELICHRYSUM PET ETHER FRACTION (solvent =acetone) splitless:1
174	Eicosane	124342037	1.4001	282	C20H42	922	112-95-8	1502.5	t	540.48	1558.8	57	2277336	None	20180921J HELICHRYSUM PET ETHER FRACTION (solvent =acetone) splitless:1
175	Dotriacontane	22070203	0.24851	450	C32H66	923	544-85-4	1550.8	t	107.99	324.06	57	455039	None	20180921J HELICHRYSUM PET ETHER FRACTION (solvent =acetone) splitless:1
176	Benzoic acid, octadecyl ester	8745184	0.098472	374	C25H42O2	788	10578-34-4	1559.9	t	28.78	167.41	123	121267	None	20180921J HELICHRYSUM PET ETHER FRACTION (solvent =acetone) splitless:1
177	dl-à-Tocopherol	2791040	0.031428	430	C29H50O2	835	10191-41-0	1592.2	t	26.704	169.9	430	112517	None	20180921J HELICHRYSUM PET ETHER FRACTION (solvent =acetone) splitless:1
178	Dotriacontane	201377977	2.2675	450	C32H66	926	544-85-4	1598.7	t	899.82	2845.9	57	3791438	None	20180921J HELICHRYSUM PET ETHER FRACTION (solvent =acetone) splitless:1
179	Oxirane, tetramethyl-	17797609	0.2004	100	C6H12O	649	5076-20-0	1605	t	79.207	79.77	58	333741	None	20180921J HELICHRYSUM PET ETHER FRACTION (solvent =acetone) splitless:1
180	Stigmasterol	55255610	0.62219	412	C29H48O	910	83-48-7	1629.7	t	284.27	378.79	159	1197771	None	20180921J HELICHRYSUM PET ETHER FRACTION (solvent =acetone) splitless:1
181	Dotriacontane	11625479	0.1309	450	C32H66	922	544-85-4	1643.6	t	60.889	226.67	57	256560	None	20180921J HELICHRYSUM PET ETHER FRACTION (solvent =acetone) splitless:1
182	á-Sitosterol	25957937	0.29229	414	C29H50O	873	83-46-5	1656	t	118.78	96.787	414	500501	None	20180921J HELICHRYSUM PET ETHER FRACTION (solvent =acetone) splitless:1
183	16-Pregnen-3,20-dione	9551480	0.10755	314	C21H30O2	526	14884-07-2	1664.3	t	35.113	37.973	270	147949	None	20180921J HELICHRYSUM PET ETHER FRACTION (solvent =acetone) splitless:1
184	1,6,10,14-Hexadecatetraen-3-ol, 3,7,11,15-tetramethyl-, (E,E)-	12494699	0.14069	290	C20H34O	806	1113-21-9	1677.6	t	88.869	36.109	311	374451	None	20180921J HELICHRYSUM PET ETHER FRACTION (solvent =acetone) splitless:1
185	Stigmast-7-en-3-ol, (3á,5à,24S)-	30136326	0.33934	414	C29H50O	641	18525-35-4	1680.2	t	105.55	49.474	231	444740	None	20180921J HELICHRYSUM PET ETHER FRACTION (solvent =acetone) splitless:1
186	4,22-Stigmastadiene-3-one	27645102	0.31129	410	C29H46O	798	20817-72-5	1682	t	96.407	57.648	270	406214	None	20180921J HELICHRYSUM PET ETHER FRACTION (solvent =acetone) splitless:1
187	Dotriacontane	73595878	0.8287	450	C32H66	938	544-85-4	1687.8	t	301.12	827.25	57	1268763	None	20180921J HELICHRYSUM PET ETHER FRACTION (solvent =acetone) splitless:1
188	7-Cholesten-3-one	13633145	0.15351	384	C27H44O	533	13097-64-8	1690.5	t	157.78	131.59	271	664816	None	20180921J HELICHRYSUM PET ETHER FRACTION (solvent =acetone) splitless:1
189	2-Nonanone, 9-hydroxy-	197399	0.0022227	158	C9H18O2	657	25368-56-3	1695.6	t	2.8191	139	59	11878	None	20180921J HELICHRYSUM PET ETHER FRACTION (solvent =acetone) splitless:1
190	(6aR,10aR)-3-(1,1-Dimethylbutyl)-6a,7,10,10a-tetrahydro-6,6,9-trimethyl-6H-dibenzo[b,d]pyran	197399	0.0022227	312	C22H32O	600	259869-55-1	1698	t	2.8191	182.68	269	11878	None	20180921J HELICHRYSUM PET ETHER FRACTION (solvent =acetone) splitless:1
191	ç-Sitostenone	16069249	0.18094	412	C29H48O	719	84924-96-9	1708.3	t	61.861	168.05	124	260653	None	20180921J HELICHRYSUM PET ETHER FRACTION (solvent =acetone) splitless:1
192	Anthraquinone, 1-(o-chlorophenyl)-	499517	0.0056246	318	C20H11ClO2	576	20600-79-7	1720.8	t	4.5749	101.56	283	19277	None	20180921J HELICHRYSUM PET ETHER FRACTION (solvent =acetone) splitless:1
193	Dotriacontane	7483213	0.084262	450	C32H66	896	544-85-4	1772.3	t	37.479	130.88	57	157919	None	20180921J HELICHRYSUM PET ETHER FRACTION (solvent =acetone) splitless:1
194	2-Nonadecanone	3548634	0.039958	282	C19H38O	829	629-66-3	1781	t	26.279	84.348	58	110726	None	20180921J HELICHRYSUM PET ETHER FRACTION (solvent =acetone) splitless:1
195	Neophytadiene	38691816	0.43568	278	C20H38	922	504-96-1	1789.5	t	141.31	287.17	68	595433	None	20180921J HELICHRYSUM PET ETHER FRACTION (solvent =acetone) splitless:1
196	9-Eicosyne	28034288	0.31567	278	C20H38	821	71899-38-2	1859.3	t	90.459	134.87	67	381153	None	20180921J HELICHRYSUM PET ETHER FRACTION (solvent =acetone) splitless:1
197	Neophytadiene	15259371	0.17182	278	C20H38	918	504-96-1	1869.2	t	60.496	94.78	123	254900	None	20180921J HELICHRYSUM PET ETHER FRACTION (solvent =acetone) splitless:1
198	Oxalic acid, hexadecyl 2-phenylethyl ester	1574356	0.017727	418	C26H42O4	766	0-00-0	1877.5	t	10.049	58.725	163	42340	None	20180921J HELICHRYSUM PET ETHER FRACTION (solvent =acetone) splitless:1
Total	Total	8880872329	100										173803296

## Sheet: 50 % MeOH H.paronychioides
Peak #	Name	Area	Area %	Weight	Formula	Similarity	CAS	1st Dimension Time (s)	Quant Masses	Quant S/N	S/N	UniqueMass	Height	Concerns	Sample
1	1-Hexen-3-yne	0	0	80	C6H8	862	13721-54-5	109.3	t	0	125.72	80	0	None	20180925E Helichrysum 50%MeOH Acetone solvent splitless 15:1
2	3-Pentenoic acid, 4-methyl-	938705	0.013934	114	C6H10O2	846	504-85-8	124.7	t	15.123	160.07	99	53479	None	20180925E Helichrysum 50%MeOH Acetone solvent splitless 15:1
3	Decane	43494317	0.64564	142	C10H22	952	124-18-5	134.7	t	396.84	884.35	41	1403333	None	20180925E Helichrysum 50%MeOH Acetone solvent splitless 15:1
4	Bicyclo[3.1.0]hex-2-ene, 2-methyl-5-(1-methylethyl)-	43494317	0.64564	136	C10H16	862	2867-05-02	136.1	t	396.84	218.12	93	1403333	None	20180925E Helichrysum 50%MeOH Acetone solvent splitless 15:1
5	1-Octene, 3,7-dimethyl-	9693514	0.14389	140	C10H20	843	4984-01-04	197.7	t	85.415	234.27	69	302053	None	20180925E Helichrysum 50%MeOH Acetone solvent splitless 15:1
6	1-Octene, 3,7-dimethyl-	9957929	0.14782	140	C10H20	812	4984-01-04	201	t	94.632	123.06	67	334648	None	20180925E Helichrysum 50%MeOH Acetone solvent splitless 15:1
7	5-Deoxypyridoxal	21343893	0.31683	151	C8H9NO2	662	1849-49-6	208.3	t	172.32	1044.9	151	609372	None	20180925E Helichrysum 50%MeOH Acetone solvent splitless 15:1
8	Undecane	3366182	0.049968	156	C11H24	904	1120-21-4	221.1	t	30.33	70.222	41	107255	None	20180925E Helichrysum 50%MeOH Acetone solvent splitless 15:1
9	Dodecane	46158535	0.68519	170	C12H26	936	112-40-3	316.7	t	413.41	1836.7	57	1461937	None	20180925E Helichrysum 50%MeOH Acetone solvent splitless 15:1
10	Benzothiazole	2308794	0.034272	135	C7H5NS	717	95-16-9	329.5	t	19.463	216.45	135	68825	None	20180925E Helichrysum 50%MeOH Acetone solvent splitless 15:1
11	Acetate, 4-hydroxy-3-methyl-2-butenyl-	7357275	0.10921	144	C7H12O3	732	0-00-0	335.2	t	64.839	531.67	84	229292	None	20180925E Helichrysum 50%MeOH Acetone solvent splitless 15:1
12	Dodecane, 4,6-dimethyl-	4164264	0.061815	198	C14H30	892	61141-72-8	354.4	t	36.363	130.63	57	128589	None	20180925E Helichrysum 50%MeOH Acetone solvent splitless 15:1
13	n-Tridecan-1-ol	8221171	0.12204	200	C13H28O	864	112-70-9	410.9	t	70.817	188.14	69	250430	None	20180925E Helichrysum 50%MeOH Acetone solvent splitless 15:1
14	n-Tridecan-1-ol	15210899	0.22579	200	C13H28O	852	112-70-9	418.9	t	124.98	314.66	69	441969	None	20180925E Helichrysum 50%MeOH Acetone solvent splitless 15:1
15	n-Tridecan-1-ol	10360868	0.1538	200	C13H28O	848	112-70-9	426.3	t	88.127	204.97	69	311642	None	20180925E Helichrysum 50%MeOH Acetone solvent splitless 15:1
16	5-Methyl-4,5-dihydroisoxazole-5-carboxylic acid, methyl ester	5600035	0.083128	143	C6H9NO3	703	0-00-0	456.7	t	34.175	41.829	83	120854	None	20180925E Helichrysum 50%MeOH Acetone solvent splitless 15:1
17	Silane, [(1,1-dimethyl-2-propenyl)oxy]dimethyl-	2922389	0.043381	144	C7H16OSi	572	23483-22-9	498.9	t	24.899	113.71	142	88049	None	20180925E Helichrysum 50%MeOH Acetone solvent splitless 15:1
18	Tetradecane	43157212	0.64063	198	C14H30	938	629-59-4	505.9	t	388.58	1661.3	57	1374138	None	20180925E Helichrysum 50%MeOH Acetone solvent splitless 15:1
19	2-Butynoic acid, 4-[(tetrahydro-2H-pyran-2-yl)oxy]-, methyl ester	3223927	0.047857	198	C10H14O4	689	69511-49-5	511.7	t	22.564	50.001	182	79792	None	20180925E Helichrysum 50%MeOH Acetone solvent splitless 15:1
20	3,5-Diamino-1,2,4-triazole	268067	0.0039792	99	C2H5N5	829	1455-77-2	532.7	t	5.5165	114.51	99	19508	None	20180925E Helichrysum 50%MeOH Acetone solvent splitless 15:1
21	2,5-Dimethyl-2-(2-tetrahydrofuryl)tetrahydrofuran	3161639	0.046932	170	C10H18O2	833	0-00-0	541.3	t	24.108	215.42	99	85255	None	20180925E Helichrysum 50%MeOH Acetone solvent splitless 15:1
22	Pentanoic acid	1003780	0.0149	102	C5H10O2	729	109-52-4	611.7	t	25.235	185.53	60	89237	None	20180925E Helichrysum 50%MeOH Acetone solvent splitless 15:1
23	Ethanedicarboxamide, N-(3,5-dimethylphenyl)-N'-[2-(1-piperazinyl)ethyl]-	10746882	0.15953	304	C16H24N4O2	909	346596-53-0	616.4	t	59.403	319.37	99	210066	None	20180925E Helichrysum 50%MeOH Acetone solvent splitless 15:1
24	n-Tridecan-1-ol	13416289	0.19915	200	C13H28O	831	112-70-9	620.5	t	67.768	55.425	111	239650	None	20180925E Helichrysum 50%MeOH Acetone solvent splitless 15:1
25	n-Tridecan-1-ol	4681234	0.069489	200	C13H28O	845	112-70-9	628.9	t	39.937	112.88	69	141231	None	20180925E Helichrysum 50%MeOH Acetone solvent splitless 15:1
26	Phthalic acid, ethyl neopentyl ester	586703	0.0087091	264	C15H20O4	632	0-00-0	663.2	t	8.1064	106.55	149	28667	None	20180925E Helichrysum 50%MeOH Acetone solvent splitless 15:1
27	Hexadecane	27078370	0.40196	226	C16H34	937	544-76-3	679.6	t	247.69	1060.6	57	875892	None	20180925E Helichrysum 50%MeOH Acetone solvent splitless 15:1
28	Nonadecane	15210066	0.22578	268	C19H40	917	629-92-5	837.1	t	135.09	518.92	57	477729	None	20180925E Helichrysum 50%MeOH Acetone solvent splitless 15:1
29	4-Oxo-á-isodamascol	5633710	0.083628	208	C13H20O2	615	0-00-0	859.4	t	24.985	170.71	167	88354	None	20180925E Helichrysum 50%MeOH Acetone solvent splitless 15:1
30	2-(1-AMINO-2-1H-IMIDAZOL-1-YLETHYL)-4-AMINO-6-DIMETHYLAMINO-S-TRIAZINE	28574850	0.42417	248	C10H16N8	527	0-00-0	896.5	t	590.41	192.82	113	2087868	None	20180925E Helichrysum 50%MeOH Acetone solvent splitless 15:1
31	Methyl 2,4,6-trihydroxybenzoate	302327978	4.4878	184	C8H8O5	725	3147-39-5	899.4	t	1516.1	34181	152	5361548	None	20180925E Helichrysum 50%MeOH Acetone solvent splitless 15:1
32	Cyclodeca[b]furan-2(3H)-one, decahydro-6,10-dimethyl-3-methylene-	50828157	0.7545	236	C15H24O2	620	54833-41-9	919.9	t	119.36	91.234	139	422100	None	20180925E Helichrysum 50%MeOH Acetone solvent splitless 15:1
33	Phthalic acid, cyclobutyl isobutyl ester	1235815	0.018345	276	C16H20O4	883	0-00-0	940.9	t	13.349	127.39	149	47205	None	20180925E Helichrysum 50%MeOH Acetone solvent splitless 15:1
34	Succinic acid, diphenyl ester	1275069	0.018927	270	C16H14O4	658	0-00-0	950.1	t	12.454	127.17	177	44040	None	20180925E Helichrysum 50%MeOH Acetone solvent splitless 15:1
35	n-Hexadecanoic acid	28180870	0.41832	256	C16H32O2	901	57-10-3	959.8	t	185.74	679.88	60	656835	None	20180925E Helichrysum 50%MeOH Acetone solvent splitless 15:1
36	Hexadecane	12145540	0.18029	226	C16H34	911	544-76-3	980.8	t	67.947	279.15	57	240283	None	20180925E Helichrysum 50%MeOH Acetone solvent splitless 15:1
37	phenol, 2,4-dipentyl-	756736	0.011233	234	C16H26O	514	0-00-0	1002.5	t	8.4204	26.388	234	29777	None	20180925E Helichrysum 50%MeOH Acetone solvent splitless 15:1
38	acetic acid, 2,2,2-trifluoro-, 3-(1,1-dimethylethyl)-4-hydroxyphenyl ester	3449251	0.051201	262	C12H13F3O3	621	0-00-0	1041.1	t	29.074	96.588	262	102813	None	20180925E Helichrysum 50%MeOH Acetone solvent splitless 15:1
39	Flopropione	1317561	0.019558	182	C9H10O4	532	2295-58-1	1052.8	t	11.999	232.42	153	42433	None	20180925E Helichrysum 50%MeOH Acetone solvent splitless 15:1
40	4,5,6,7-Tetrahydro-benzo[c]thiophene-1-carboxylic acid allylamide	47215101	0.70087	221	C12H15NOS	661	0-00-0	1076.5	t	357.03	6415.9	221	1262577	None	20180925E Helichrysum 50%MeOH Acetone solvent splitless 15:1
41	2H-1-benzopyran-6-ol, 3,4-dihydro-2,2-dimethyl-4,7-bis(1-methylethyl)-	31222560	0.46347	262	C17H26O2	736	0-00-0	1085.9	t	222.76	5465.6	219	787741	None	20180925E Helichrysum 50%MeOH Acetone solvent splitless 15:1
42	Unknown 1	59050858	0.87656	414	C26H38O4	473	468-28-0	1091.1	t	325.52	401.06	229	1151140	None	20180925E Helichrysum 50%MeOH Acetone solvent splitless 15:1
43	Unknown 2	58940702	0.87493	276	C17H24O3	434	22014-01-3	1091.7	t	325.17	192.15	243	1149896	None	20180925E Helichrysum 50%MeOH Acetone solvent splitless 15:1
44	Octadecanoic acid	59050858	0.87656	284	C18H36O2	901	57-11-4	1092.9	t	325.52	443.57	129	1151140	None	20180925E Helichrysum 50%MeOH Acetone solvent splitless 15:1
45	4,5,6,7-Tetrahydro-benzo[c]thiophene-1-carboxylic acid allylamide	34528983	0.51256	221	C12H15NOS	670	0-00-0	1101.2	t	190.84	3498.3	221	674871	None	20180925E Helichrysum 50%MeOH Acetone solvent splitless 15:1
46	9-Ethyl-2-mercapto-4-oxo-3,9-diaza-spiro[5.5]undec-1-ene-1,5-dicarbonitrile	3551195	0.052715	276	C13H16N4OS	566	351444-92-3	1107.6	t	36.037	321.03	261	127436	None	20180925E Helichrysum 50%MeOH Acetone solvent splitless 15:1
47	Dodecane, 2-methyl-	1877122	0.027864	184	C13H28	824	1560-97-0	1112.7	t	19.82	121.13	57	70091	None	20180925E Helichrysum 50%MeOH Acetone solvent splitless 15:1
48	Anthracene, 9,10-dibutyl-9,10-dihydro-	1987605	0.029504	292	C22H28	579	47205-57-2	1120.1	t	44.138	325.93	235	156084	None	20180925E Helichrysum 50%MeOH Acetone solvent splitless 15:1
49	4,5,6,7-Tetrahydro-benzo[c]thiophene-1-carboxylic acid allylamide	98240931	1.4583	221	C12H15NOS	634	0-00-0	1124.4	t	597.61	8063.9	221	2113338	None	20180925E Helichrysum 50%MeOH Acetone solvent splitless 15:1
50	7,12a-Dimethyl-1,2,3,4,4a,11,12,12a-octahydrochrysene	98240931	1.4583	264	C20H24	525	75758-27-9	1124.8	t	597.61	283.91	207	2113338	None	20180925E Helichrysum 50%MeOH Acetone solvent splitless 15:1
51	1,4-Naphthoquinone, 2-acetyl-5,8-dihydroxy-3-methoxy-	107385688	1.5941	262	C13H10O6	574	14090-55-2	1126	t	633.37	219.01	108	2239773	None	20180925E Helichrysum 50%MeOH Acetone solvent splitless 15:1
52	2H-1-benzopyran-6-ol, 3,4-dihydro-2,2-dimethyl-7-(1,1,3,3-tetramethylbutyl)-	93358583	1.3858	290	C19H30O2	695	0-00-0	1129.3	t	649.84	265.18	261	2298017	None	20180925E Helichrysum 50%MeOH Acetone solvent splitless 15:1
53	2H-1-benzopyran-6-ol, 3,4-dihydro-2,2-dimethyl-4,7-bis(1-methylethyl)-	78297631	1.1623	262	C17H26O2	734	0-00-0	1130	t	577.1	408.36	176	2040786	None	20180925E Helichrysum 50%MeOH Acetone solvent splitless 15:1
54	2H-1-benzopyran-6-ol, 3,4-dihydro-2,2-dimethyl-4,7-bis(1-methylethyl)-	15041122	0.22327	262	C17H26O2	676	0-00-0	1135.1	t	143.97	394.87	217	509117	None	20180925E Helichrysum 50%MeOH Acetone solvent splitless 15:1
55	2-Methyl-6-tert-butylphenol, TBDMS derivative	97459928	1.4467	278	C17H30OSi	553	0-00-0	1142.3	t	687.75	1000.6	278	2432081	None	20180925E Helichrysum 50%MeOH Acetone solvent splitless 15:1
56	2,5-Cyclohexadiene-1,4-dione, 2,5-bis(1,1-dimethylpropyl)-	97292336	1.4442	248	C16H24O2	643	4584-63-8	1142.7	t	686.88	1769.1	261	2429023	None	20180925E Helichrysum 50%MeOH Acetone solvent splitless 15:1
57	Unknown 3	124969421	1.8551	422	C22H38O4Si2	493	0-00-0	1144.3	t	786.38	196.95	250	2780891	None	20180925E Helichrysum 50%MeOH Acetone solvent splitless 15:1
58	Falcarinol, TMS	393235867	5.8373	316	C20H32OSi	501	0-00-0	1150.4	t	1553.5	213.62	168	5493491	None	20180925E Helichrysum 50%MeOH Acetone solvent splitless 15:1
59	1-(5-Hexyl-2,4-dihydroxyphenyl)ethanone	393235867	5.8373	236	C14H20O3	628	0-00-0	1151	t	1553.5	5597.8	264	5493491	None	20180925E Helichrysum 50%MeOH Acetone solvent splitless 15:1
60	Unknown 4	361294967	5.3631	278	C12H14N4O4	444	1589-62-4	1152.3	t	1489.2	471.32	278	5266153	None	20180925E Helichrysum 50%MeOH Acetone solvent splitless 15:1
61	Terephthalic acid, 3-chlorophenyl octyl ester	48594591	0.72135	388	C22H25ClO4	674	0-00-0	1153.9	t	726.44	508.18	261	2568910	None	20180925E Helichrysum 50%MeOH Acetone solvent splitless 15:1
62	2-Methyl-6-tert-butylphenol, TBDMS derivative	6603155	0.098019	278	C17H30OSi	560	0-00-0	1163.8	t	65.273	405.41	223	230825	None	20180925E Helichrysum 50%MeOH Acetone solvent splitless 15:1
63	3-Acetoxy-5-methyl-2-nitro-terephthalic acid, 4-isopropyl ester 1-methyl ester	6603155	0.098019	339	C15H17NO8	501	89586-33-4	1165.4	t	65.273	154.56	237	230825	None	20180925E Helichrysum 50%MeOH Acetone solvent splitless 15:1
64	2H-1-benzopyran-6-ol, 3,4-dihydro-2,2-dimethyl-4,7-bis(1-methylethyl)-	34348434	0.50988	262	C17H26O2	678	0-00-0	1170.6	t	243.5	373.93	102	861102	None	20180925E Helichrysum 50%MeOH Acetone solvent splitless 15:1
65	2H-1-benzopyran-6-ol, 3,4-dihydro-2,2-dimethyl-4,7-bis(1-methylethyl)-	34348434	0.50988	262	C17H26O2	692	0-00-0	1171	t	243.5	187.45	176	861102	None	20180925E Helichrysum 50%MeOH Acetone solvent splitless 15:1
66	2-Amino-3-cyano-4,5-diphenylthiophene	2314800	0.034361	276	C17H12N2S	504	42160-34-9	1173.8	t	66.696	56.878	260	235857	None	20180925E Helichrysum 50%MeOH Acetone solvent splitless 15:1
67	Chromone, 5-hydroxy-8-isopentyl-7-methoxy-2-methyl-	43207834	0.64139	276	C16H20O4	681	13475-10-0	1179.2	t	337.72	1597.6	276	1194292	None	20180925E Helichrysum 50%MeOH Acetone solvent splitless 15:1
68	1-Phenyl-1H-pyrazol-3-yl methyl(2-methyl-1,3-dioxo-2,3-dihydro-1H-isoindol-4-yl)carbamate	129033	0.0019154	376	C20H16N4O4	743	0-00-0	1182.9	t	11.006	59.131	274	38920	None	20180925E Helichrysum 50%MeOH Acetone solvent splitless 15:1
69	2,5-Cyclohexadiene-1,4-dione, 2,5-bis(1,1-dimethylpropyl)-	223181778	3.313	248	C16H24O2	645	4584-63-8	1192.3	t	1398.1	1780.4	276	4944278	None	20180925E Helichrysum 50%MeOH Acetone solvent splitless 15:1
70	Pyrimidine-5-carboxylic acid, 1,2,3,4-tetrahydro-6-methyl-2-oxo-4-(2-thienyl)-, isopropyl ester	352130884	5.2271	280	C13H16N2O3S	624	346716-72-1	1197.6	t	1582	3227.5	237	5594260	None	20180925E Helichrysum 50%MeOH Acetone solvent splitless 15:1
71	4,5,6,7-Tetrahydro-benzo[c]thiophene-1-carboxylic acid allylamide	369640376	5.487	221	C12H15NOS	637	0-00-0	1197.8	t	1633	34705	165	5774640	None	20180925E Helichrysum 50%MeOH Acetone solvent splitless 15:1
72	5H-Benzo[b]pyran-8-ol, 2,3,5,5,8a-pentamethyl-6,7,8,8a-tetrahydro-	220229727	3.2691	222	C14H22O2	604	97306-66-6	1209.5	t	745.33	914.83	263	2635709	None	20180925E Helichrysum 50%MeOH Acetone solvent splitless 15:1
73	acetic acid, 2,2,2-trifluoro-, 3-(1,1-dimethylethyl)-4-hydroxyphenyl ester	1200275	0.017817	262	C12H13F3O3	570	0-00-0	1217.7	t	36.146	107.12	229	127825	None	20180925E Helichrysum 50%MeOH Acetone solvent splitless 15:1
74	Terephthalic acid, dipentyl ester	619855	0.0092013	306	C18H26O4	648	0-00-0	1222.7	t	14.026	962.27	237	49601	None	20180925E Helichrysum 50%MeOH Acetone solvent splitless 15:1
75	4H-1-Benzopyran-4-one, 2,3-dihydro-5-hydroxy-7-methoxy-2-methyl-6-(3-methyl-2-butenyl)-	5043665	0.074869	276	C16H20O4	567	54964-86-2	1225.9	t	40.128	175.73	276	141904	None	20180925E Helichrysum 50%MeOH Acetone solvent splitless 15:1
76	Unknown 5	70917882	1.0527	348	C19H18F2O4	479	0-00-0	1239	t	881.54	196.17	261	3117406	None	20180925E Helichrysum 50%MeOH Acetone solvent splitless 15:1
77	Olivetol, TBDMS derivative	394617769	5.8578	294	C17H30O2Si	560	0-00-0	1240.2	t	1258.3	2745.5	237	4449612	None	20180925E Helichrysum 50%MeOH Acetone solvent splitless 15:1
78	4,5,6,7-Tetrahydro-benzo[c]thiophene-1-carboxylic acid allylamide	394617769	5.8578	221	C12H15NOS	620	0-00-0	1241.5	t	1258.3	2967.8	166	4449612	None	20180925E Helichrysum 50%MeOH Acetone solvent splitless 15:1
79	Isophthalic acid, isopropyl pentyl ester	37783071	0.56086	278	C16H22O4	578	0-00-0	1248.9	t	329.86	85.345	245	1166483	None	20180925E Helichrysum 50%MeOH Acetone solvent splitless 15:1
80	Phloroglucinol, 2,4-divaleryl-	7435887	0.11038	294	C16H22O5	569	3118-32-9	1256.3	t	42.747	62.502	279	151166	None	20180925E Helichrysum 50%MeOH Acetone solvent splitless 15:1
81	Phenol, 2,4-bis(1-methyl-1-phenylethyl)-	1034054	0.01535	330	C24H26O	546	2772-45-4	1261.4	t	26.093	175.36	280	92274	None	20180925E Helichrysum 50%MeOH Acetone solvent splitless 15:1
82	Terephthalic acid, dipentyl ester	2566973	0.038105	306	C18H26O4	610	0-00-0	1269.2	t	22.672	117.49	238	80175	None	20180925E Helichrysum 50%MeOH Acetone solvent splitless 15:1
83	2,5-cyclohexadien-1-one, 2,6-bis(1,1-dimethylethyl)-4-hydroxy-4-methyl-	48359194	0.71785	236	C15H24O2	606	0-00-0	1280.4	t	580.79	154.9	294	2053843	None	20180925E Helichrysum 50%MeOH Acetone solvent splitless 15:1
84	Acetophenone, 4'-hydroxy-2',6'-dimethoxy-3'-(3-methyl-2-butenyl)-	290190217	4.3076	264	C15H20O4	559	18780-96-6	1282.2	t	878.98	158.99	231	3108326	None	20180925E Helichrysum 50%MeOH Acetone solvent splitless 15:1
85	4,5,6,7-Tetrahydro-benzo[c]thiophene-1-carboxylic acid allylamide	290835825	4.3172	221	C12H15NOS	557	0-00-0	1284.3	t	880.14	632.31	123	3112448	None	20180925E Helichrysum 50%MeOH Acetone solvent splitless 15:1
86	4,5,6,7-Tetrahydro-benzo[c]thiophene-1-carboxylic acid allylamide	288270489	4.2791	221	C12H15NOS	620	0-00-0	1285	t	875.51	744.94	296	3096070	None	20180925E Helichrysum 50%MeOH Acetone solvent splitless 15:1
87	Bumetrizole	67103074	0.99609	315	C17H18ClN3O	573	3896-11-05	1286.7	t	692.67	49.542	272	2449491	None	20180925E Helichrysum 50%MeOH Acetone solvent splitless 15:1
88	Terephthalic acid, pentyl propyl ester	49365205	0.73279	278	C16H22O4	555	0-00-0	1287.7	t	554.91	221.87	262	1962346	None	20180925E Helichrysum 50%MeOH Acetone solvent splitless 15:1
89	à-Tetralol, 2-amino-5,6-dimethoxy-	27504396	0.40828	223	C12H17NO3	550	59516-48-2	1293	t	403.03	154.75	276	1425249	None	20180925E Helichrysum 50%MeOH Acetone solvent splitless 15:1
90	2,5-cyclohexadien-1-one, 2,6-bis(1,1-dimethylethyl)-4-hydroxy-4-methyl-	233606834	3.4677	236	C15H24O2	601	0-00-0	1296.4	t	572.34	709.76	235	2023950	None	20180925E Helichrysum 50%MeOH Acetone solvent splitless 15:1
91	Dibutyl isophthalate	56410331	0.83737	278	C16H22O4	607	3126-90-7	1304.3	t	212.49	114.53	276	751433	None	20180925E Helichrysum 50%MeOH Acetone solvent splitless 15:1
92	Octadecane, 6-methyl-	21592281	0.32052	268	C19H40	638	10544-96-4	1347.4	t	74.907	100.76	197	264894	None	20180925E Helichrysum 50%MeOH Acetone solvent splitless 15:1
93	2H-1-benzopyran-6-ol, 3,4-dihydro-2,2-dimethyl-4,7-bis(1-methylethyl)-	21592281	0.32052	262	C17H26O2	599	0-00-0	1348.5	t	74.907	159.78	262	264894	None	20180925E Helichrysum 50%MeOH Acetone solvent splitless 15:1
94	2H-1-benzopyran-6-ol, 3,4-dihydro-2,2-dimethyl-4,7-bis(1-methylethyl)-	36307188	0.53895	262	C17H26O2	705	0-00-0	1385.4	t	102.81	264.29	220	363578	None	20180925E Helichrysum 50%MeOH Acetone solvent splitless 15:1
Total	Total	6736637765	100										121673258
